# Supplementary material for: Identification of key lncRNAs associated with oxaliplatin resistance in colorectal cancer cells and isolated exosomes: From In-Silico prediction to In-Vitro validation
Source: PLoS One. 2024 Oct 14;19(10):e0311680. doi: 10.1371/journal.pone.0311680 (PMC11472961; doi:10.1371/journal.pone.0311680)
Supplement: S1 Table — (XLSX) [file pone.0311680.s001.xlsx]

## Sheet: DEGs in GSE42387
ID	adj.P.Val	P-Value	logFC	Entrez	Gene symbol	coding or non coding
NM_001039613	1.01e-06	7.6e-11	-3.23665	285148	IAH1	Protein Coding
NM_019601	6.94e-05	4.84e-08	-2.98004	56241	SUSD2	Protein Coding
NM_002961	0.000243291	2.83e-07	-2.56853	6275	P9KA	Protein Coding
NM_002024	9.45e-05	7.64e-08	-2.54343	2332	FMR1	Protein Coding
NM_015515	1.77e-05	4.68e-09	-2.25378	25984	KRT23	Protein Coding
NM_004494	0.000999629	4.55e-06	-2.24447	3068	HDGF	Protein Coding
NM_006631	1.78e-05	6e-09	-2.08829	10781	ZNF266	Protein Coding
NM_014178	1.77e-05	5.42e-09	-2.0577	29091	STXBP6	Protein Coding
NM_030579	0.000243291	2.88e-07	-1.9954	80777	CYB5B	Protein Coding
NM_005476	2.46e-05	1.05e-08	-1.99437	10020	GNE	Protein Coding
NM_181786	1.9e-05	7.14e-09	-1.97886	284459	ZNF875	Protein Coding
NM_018076	0.000652766	2.35e-06	-1.97283	55130	ODAD2	Protein Coding
NM_024333	2.62e-05	1.2e-08	-1.90271	79187	FSD1	Protein Coding
NM_013360	1.77e-05	4.3e-09	-1.86881	7673	ZNF222	Protein Coding
NM_001218	1.9e-05	7.55e-09	-1.81471	771	CA12	Protein Coding
NM_033138	3.54e-05	1.73e-08	-1.74675	800	CALD1	Protein Coding
NM_000899	0.000840073	3.44e-06	-1.74382	4254	KITLG	Protein Coding
NM_032945	0.00603618	8.72e-05	-1.70981	NA	TNFRSF6B	Protein Coding
NM_173576	0.000261878	4.4e-07	-1.7097	283078	MKX	Protein Coding
NM_033210	9.45e-05	7.8e-08	-1.68783	91392	ZNF502	Protein Coding
NM_001136263	0.000652766	2.36e-06	-1.63382	126567	C2CD4C	Protein Coding
NM_003280	0.000118094	1.01e-07	-1.59965	7134	TNNC1	Protein Coding
NM_006617	0.000596199	1.75e-06	-1.59724	10763	NES	Protein Coding
NM_006500	0.000326246	6.58e-07	-1.57878	4162	MCAM	Protein Coding
NM_000558	0.000272914	4.82e-07	-1.52884	3039	HBA1	Protein Coding
NM_007183	0.0022798	1.81e-05	-1.51802	11187	PKP3	Protein Coding
NM_198253	0.00426462	4.85e-05	-1.51483	7015	TERT	Protein Coding
NM_018361	7.49e-05	5.5e-08	-1.51095	55326	AGPAT5	Protein Coding
NM_012168	0.00047573	1.19e-06	-1.49612	26232	FBXO2	Protein Coding
NM_016606	0.000272914	4.84e-07	-1.45908	51308	REEP2	Protein Coding
NM_203348	0.00032961	6.75e-07	-1.4528	399693	CCDC187	Protein Coding
NM_001007279	0.000243291	2.81e-07	-1.41869	10633	RASL10A	Protein Coding
NM_001878	0.00045412	1.11e-06	-1.41588	1382	CRABP2	Protein Coding
NM_173496	0.00290657	2.72e-05	-1.40574	143098	MPP7	Protein Coding
NM_005100	0.0143404	0.000440231	-1.39896	9590	AKAP12	Protein Coding
ENST00000259056	0.00601229	8.59e-05	-1.39087	11227	GALNT5	Protein Coding
NM_017423	0.00130667	6.91e-06	-1.38512	51809	GALNT7	Protein Coding
NM_001039966	0.00178217	1.19e-05	-1.34659	2852	GPER1	Protein Coding
NM_152406	0.000596199	1.74e-06	-1.34574	134265	AFAP1L1	Protein Coding
NM_004755	0.000285932	5.5e-07	-1.34066	9252	RPS6KA5	Protein Coding
NM_006644	0.0198989	0.000773323	-1.33475	10808	HSPH1	Protein Coding
NM_001042454	0.00168553	1.08e-05	-1.33238	7041	TGFB1I1	Protein Coding
NM_020314	9.38e-05	7.17e-08	-1.31952	57020	VPS35L	Protein Coding
NM_018245	0.00060168	1.8e-06	-1.31371	55753	OGDHL	Protein Coding
NM_020436	0.000226507	2.4e-07	-1.31198	57167	SALL4	Protein Coding
AF116713	0.00384438	4.14e-05	-1.30634	NA	ITIH1	Protein Coding
NM_001365	0.000356326	7.52e-07	-1.25621	1742	DLG4	Protein Coding
NM_017755	0.000661839	2.41e-06	-1.23581	54888	NSUN2	Protein Coding
NM_017879	0.000285932	5.51e-07	-1.22789	55659	ZNF416	Protein Coding
NM_018067	0.000563977	1.62e-06	-1.21706	55700	MAP7D1	Protein Coding
ENST00000322989	0.00520479	6.57e-05	-1.21417	6210	RPS15A	Protein Coding
ENST00000389617	0.00267498	2.45e-05	-1.20863	727936	GXYLT2	Protein Coding
NM_004126	0.000776393	2.99e-06	-1.18366	2791	GNG11	Protein Coding
NM_000432	0.000431806	1e-06	-1.18139	4633	MYL2	Protein Coding
NM_145239	0.000243291	2.9e-07	-1.16515	112476	PRRT2	Protein Coding
NM_012284	0.00284714	2.66e-05	-1.16303	23416	KCNH3	Protein Coding
NM_000782	0.00732224	0.000121752	-1.15224	1591	CYP24A1	Protein Coding
NM_003107	0.0485497	0.00351984	-1.14999	6659	SOX4	Protein Coding
NM_000517	0.000652766	2.33e-06	-1.14948	3040	HBA2	Protein Coding
NM_020904	0.00475661	5.71e-05	-1.13681	57664	PLEKHA4	Protein Coding
ENST00000431042	0.000872262	3.71e-06	-1.13207	144195	SLC2A14	Protein Coding
NM_001042483	0.0721447	0.00682733	-1.12283	26471	NUPR1	Protein Coding
NM_032470	0.000261878	3.85e-07	-1.11038	7148	TNXB	Protein Coding
NM_004210	0.00233784	1.95e-05	-1.09592	9148	NEURL	Protein Coding
NM_001008707	0.000273665	4.94e-07	-1.095	2009	EML1	Protein Coding
NM_003430	0.00133551	7.19e-06	-1.07459	7644	ZNF91	Protein Coding
NM_000919	0.00152687	9.1e-06	-1.07005	5066	PAM	Protein Coding
NM_024902	0.000632257	2.09e-06	-1.06981	79962	DNAJC22	Protein Coding
NM_006404	0.000267131	4.57e-07	-1.06811	10544	PROCR	Protein Coding
NM_018023	0.000486348	1.25e-06	-1.06126	55689	YEATS2	Protein Coding
NM_005009	0.00203409	1.5e-05	-1.05133	4833	NME4	Protein Coding
NM_024635	0.000398285	9.13e-07	-1.04184	60560	NAA35	Protein Coding
NM_024508	0.0211374	0.000859237	-1.03536	79413	ZBED2	Protein Coding
NM_170735	0.00124059	6.47e-06	-1.03331	627	BDNF	Protein Coding
ENST00000383448	0.000397464	8.87e-07	-1.03098	7917	BAG6	Protein Coding
NM_182705	0.00135149	7.45e-06	-1.02932	359845	RFLNB	Protein Coding
NM_198282	0.00144091	8.06e-06	-1.02769	340061	STING1	Protein Coding
NM_139312	0.00104697	5.12e-06	-1.01981	10730	YME1L1	Protein Coding
NM_002069	0.0118933	0.000310561	-1.01902	2770	GNAI1	Protein Coding
NM_001145028	0.0273448	0.00133024	-1.01349	342979	PALM3	Protein Coding
NM_003627	0.00693228	0.000111497	-1.01269	8501	SLC43A1	Protein Coding
NM_018265	0.000768913	2.94e-06	-1.00958	55765	INAVA	Protein Coding
NM_207578	0.0120361	0.000320545	1.00587	5567	PRKACB	Protein coding
NM_001562	0.0032611	3.24e-05	1.00663	3606	IL18	Protein coding
NM_014143	0.00611122	8.88e-05	1.00898	29126	CD274	Protein coding
NM_005904	0.00111139	5.54e-06	1.01226	4092	SMAD7	Protein coding
NM_181641	0.000983294	4.35e-06	1.01396	51192	CKLF	Protein coding
NM_001900	0.00045412	1.12e-06	1.01585	1473	CST5	Protein coding
NM_001122607	0.000983294	4.39e-06	1.01909	861	RUNX1	Protein coding
NM_000713	0.0011277	5.75e-06	1.02016	645	BLVRB	Protein coding
NM_024803	0.00072222	2.72e-06	1.02415	79861	TUBAL3	Protein coding
NM_152996	0.00384438	4.16e-05	1.02692	256435	ST6GALNAC3	Protein coding
NM_002204	0.0274783	0.00134038	1.02757	3675	ITGA3	Protein coding
NM_003567	0.00848299	0.000163668	1.02773	8412	BCAR3	Protein coding
NM_021083	0.0026135	2.32e-05	1.02829	7504	XK	Protein coding
NM_015028	0.00567771	7.69e-05	1.03112	23043	TNIK	Protein coding
NM_032467	0.00392467	4.3e-05	1.03649	444	ASPH	Protein coding
NM_145641	0.000276873	5.08e-07	1.04062	80833	APOL3	Protein coding
NM_000099	0.00145899	8.34e-06	1.04162	1471	CST3	Protein coding
NM_005635	0.000605797	1.85e-06	1.04464	6756	SSX1	Protein coding
NM_018043	0.0135013	0.00039507	1.04908	55107	ANO1	Protein coding
NM_032717	0.00231594	1.88e-05	1.05016	84803	GPAT3	Protein coding
BX648591	0.000643299	2.2e-06	1.05231	1272	CNTN1	Protein coding
NM_000213	0.013461	0.000392899	1.05394	3691	ITGB4	Protein coding
NM_002971	0.000841504	3.49e-06	1.05597	6304	SATB1	Protein coding
NM_003726	0.00247974	2.11e-05	1.05622	8631	SKAP1	Protein coding
NM_015691	0.000612964	1.92e-06	1.05734	55841	WWC3	Protein coding
NM_080606	0.0326151	0.00179006	1.06511	128408	BHLHE23	Protein coding
NM_017784	0.00648437	9.93e-05	1.0672	114884	OSBPL10	Protein coding
ENST00000415891	0.0860496	0.0090784	1.06747	79745	CLIP4	Protein coding
NM_002309	0.00983683	0.000216047	1.08032	3976	LIF	Protein coding
NM_001037330	0.00333288	3.36e-05	1.08932	147166	TRIM16L	Protein coding
NR_027686	0.107872	0.013182	1.10554	284739	C20orf204	Protein coding
NM_006741	0.000954922	4.12e-06	1.10808	5502	PPP1R1A	Protein coding
NM_001423	0.0141121	0.000430202	1.11585	2012	EMP1	Protein coding
NM_022154	0.000341198	7.09e-07	1.11911	64116	SLC39A8	Protein coding
NM_001175	0.00102171	4.76e-06	1.13029	397	ARHGDIB	Protein coding
NM_001077710	0.00104697	5.11e-06	1.13642	642273	FAM110C	Protein coding
NM_001394	0.00261475	2.33e-05	1.13812	1846	DUSP4	Protein coding
NM_007003	0.000226507	2.42e-07	1.14464	9506	PAGE4	Protein coding
NM_030797	0.000836001	3.4e-06	1.14974	81553	CYRIA	Protein coding
NM_002228	0.0133887	0.000389317	1.15129	3725	JUN	Protein coding
NM_001037341	0.00103699	5.01e-06	1.15236	5142	PDE4B	Protein coding
NM_004751	0.00467864	5.54e-05	1.15243	9245	GCNT3	Protein coding
NM_005737	0.00685655	0.000108836	1.15419	10123	ARL4C	Protein coding
NM_000700	0.00827264	0.000157044	1.15746	301	ANXA1	Protein coding
NM_004447	0.0070632	0.000115326	1.15975	2059	EPS8	Protein coding
NM_019850	0.00776472	0.00013509	1.17109	25791	NGEF	Protein coding
NM_005491	0.00199925	1.44e-05	1.17293	10046	MAMLD1	Protein coding
NM_207380	0.0104561	0.000241062	1.17385	388115	CCDC9B	Protein coding
NM_203403	0.0546644	0.00428724	1.17656	286343	LURAP1L	Protein coding
NM_002298	0.000289824	5.67e-07	1.17913	3936	LCP1	Protein coding
NM_014945	0.00152687	9.09e-06	1.17983	22885	ABLIM3	Protein coding
NM_078626	0.0121152	0.000327838	1.18115	1031	CDKN2C	Protein coding
NM_033306	0.000201223	1.91e-07	1.18624	837	CASP4	Protein coding
NM_018059	0.00570479	7.81e-05	1.18783	55698	RADIL	Protein coding
NM_005241	0.00102475	4.92e-06	1.18954	2122	MECOM	Protein coding
NM_018306	0.000616313	1.99e-06	1.19534	55287	TMEM40	Protein coding
NM_001165	0.000538598	1.52e-06	1.19804	330	BIRC3	Protein coding
NM_022140	0.00060168	1.82e-06	1.19829	64097	EPB41L4A	Protein coding
NM_033380	0.00060168	1.82e-06	1.19957	1287	COL4A5	Protein coding
NM_017935	0.000283998	5.3e-07	1.20646	55024	BANK1	Protein coding
NM_001430	0.00144164	8.2e-06	1.21041	2034	EPAS1	Protein coding
NM_016173	0.0259351	0.00121408	1.21125	51409	HEMK1	Protein coding
NM_004347	0.00178217	1.19e-05	1.21244	838	CASP5	Protein coding
NM_001146157	0.0100884	0.00022549	1.21631	643161	FAM25A	Protein coding
NM_022873	0.0343696	0.00198332	1.22621	2537	IFI6	Protein coding
NM_001031848	0.0238141	0.00106018	1.23393	5271	SERPINB8	Protein coding
NM_144975	0.0222402	0.000947272	1.23396	162394	SLFN5	Protein coding
NM_012090	0.00144164	8.19e-06	1.24085	23499	MACF1	Protein coding
NM_178508	0.026943	0.00129768	1.25536	221491	SMIM29	Protein coding
NM_001042413	0.00584939	8.19e-05	1.25629	169792	GLIS3	Protein coding
NM_018557	0.000612939	1.89e-06	1.26383	53353	LRP1B	Protein coding
NM_001547	0.00158789	9.71e-06	1.26561	3433	IFIT2	Protein coding
NM_198129	0.00134244	7.3e-06	1.27169	3909	LAMA3	Protein coding
NM_023938	0.0120957	0.000325131	1.27596	79098	C1orf116	Protein coding
NM_016205	0.00055166	1.57e-06	1.28072	56034	PDGFC	Protein coding
NM_021021	0.000261878	4.31e-07	1.29371	6641	SNTB1	Protein coding
NM_024761	0.000188452	1.73e-07	1.29966	79817	MOB3B	Protein coding
NM_016134	0.000261878	4.24e-07	1.31738	10404	CPQ	Protein coding
NM_007173	0.000124083	1.1e-07	1.32456	11098	PRSS23	Protein coding
NM_052966	0.1247	0.0167804	1.33065	116496	NIBAN1	Protein coding
NM_002526	0.00692985	0.00011096	1.33793	4907	NT5E	Protein coding
NM_022117	0.00152687	9.07e-06	1.34992	64061	TSPYL2	Protein coding
NM_006252	0.00101544	4.69e-06	1.36686	5563	PRKAA2	Protein coding
NM_004370	0.00251197	2.2e-05	1.37006	1303	COL12A1	Protein coding
NM_001901	0.0162609	0.000565231	1.38369	1490	CCN2	Protein coding
NM_019844	0.000806433	3.23e-06	1.40273	28234	SLCO1B3	Protein coding
NM_004045	0.000616313	1.98e-06	1.41987	475	ATOX1	Protein coding
NM_001040058	0.0238407	0.0010621	1.42305	6696	SPP1	Protein coding
NM_001914	0.000261878	3.85e-07	1.42796	1528	CYB5A	Protein coding
NM_020299	0.000511947	1.4e-06	1.43093	57016	AKR1B10	Protein coding
NM_022168	0.00135109	7.39e-06	1.43166	64135	IFIH1	Protein coding
NM_012293	0.000318701	6.33e-07	1.43759	7837	PXDN	Protein coding
NM_006829	0.000254504	3.35e-07	1.46358	10974	ADIRF	Protein coding
NM_033641	6.94e-05	4.88e-08	1.48942	1288	COL4A6	Protein coding
NM_021013	0.0149785	0.000482719	1.50055	3885	KRT34	Protein coding
NM_182908	0.00901471	0.00018468	1.51249	10202	DHRS2	Protein coding
NM_012135	3.85e-05	2e-08	1.52043	26240	FAM50B	Protein coding
NM_022139	0.214627	0.0429583	1.52076	64096	GFRA4	Protein coding
NM_000729	0.00045412	1.11e-06	1.52118	885	CCK	Protein coding
NM_181847	0.000880711	3.77e-06	1.52649	347902	AMIGO2	Protein coding
NM_001627	0.000261878	4.15e-07	1.53082	214	ALCAM	Protein coding
NM_152737	0.00045412	1.12e-06	1.55569	221687	RNF182	Protein coding
NM_144590	0.00268034	2.48e-05	1.56111	118932	ANKRD22	Protein coding
NM_013370	0.000499027	1.3e-06	1.58305	NA	OSGIN1	Protein coding
NR_027237	0.000652766	2.34e-06	1.59298	728743	LOC728743	Protein coding
NM_001017402	0.0100884	0.000225108	1.6167	3914	LAMB3	Protein coding
NM_003380	0.000661839	2.43e-06	1.6214	7431	VIM	Protein coding
NM_001548	0.0394964	0.00254091	1.63668	3434	IFIT1	Protein coding
NM_002275	0.00786672	0.000139049	1.64671	3866	KRT15	Protein coding
NM_003385	0.000652105	2.27e-06	1.66071	7447	VSNL1	Protein coding
NM_013960	0.000257916	3.47e-07	1.67392	3084	NRG1	Protein coding
NM_001040442	0.000261878	3.94e-07	1.74667	2172	FABP6	Protein coding
NM_005070	0.000261878	4.32e-07	1.76396	6508	SLC4A3	Protein coding
NM_003713	0.000254504	3.28e-07	1.77081	8613	PLPP3	Protein coding
NM_005562	0.00569895	7.77e-05	1.78935	3918	LAMC2	Protein coding
NM_001003845	0.000367235	7.97e-07	1.88418	389058	SP5	Protein coding
NM_001955	6.94e-05	4.85e-08	1.94495	1906	EDN1	Protein coding
NM_005213	0.00651224	0.000100158	1.96511	1475	CSTA	Protein coding
NM_003739	0.000841504	3.5e-06	1.96519	8644	AKR1C3	Protein coding
NM_004335	0.000652105	2.26e-06	1.98438	684	BST2	Protein coding
NM_020182	0.000261878	4.3e-07	2.07619	56937	PMEPA1	Protein coding
NM_080801	0.00475661	5.72e-05	2.12473	1305	COL13A1	Protein coding
NM_001740	6.94e-05	4.15e-08	2.14974	794	CALB2	Protein coding
NM_052936	1.77e-05	5.14e-09	2.3748	115201	ATG4A	Protein coding
NM_002010	0.000223947	2.21e-07	2.38686	2254	FGF9	Protein coding
NM_199180	1.77e-05	3.52e-09	2.73637	84063	KIRREL2	Protein coding
NM_012153	1.01e-06	1.23e-10	2.98521	26298	EHF	Protein coding
NM_005335	5.98e-07	1.83e-11	4.88733	3059	HCLS1	Protein coding
BC014265	5.84e-06	8.93e-10	-3.4664	NA	TMEM132D-AS1	lncRNA
NR_036513	1.01e-06	9.3e-11	-3.13245	100131138	LINC01405	lncRNA
NR_027082	0.0020066	1.47e-05	-1.06961	207107	SFTA1P	lncRNA
BC038432	0.00937593	0.00019837	-1.00532	NA	RARA-AS1	lncRNA
ENST00000417232	0.000616313	2e-06	1.03326	NA	CCDC144NL-AS1	LncRNA
ENST00000504107	0.000806433	3.23e-06	1.05154	NA	LINC00992	LncRNA
ENST00000436383	0.0112327	0.000276824	1.11632	NA	LINC00707	LncRNA
NR_026969	0.00245162	2.07e-05	1.4551	285735	LINC00326	LncRNA
ENST00000417112	0.000520102	1.45e-06	2.34	NA	LINP1	LncRNA
