# Supplementary material for: Identification of key lncRNAs associated with oxaliplatin resistance in colorectal cancer cells and isolated exosomes: From In-Silico prediction to In-Vitro validation
Source: PLoS One. 2024 Oct 14;19(10):e0311680. doi: 10.1371/journal.pone.0311680 (PMC11472961; doi:10.1371/journal.pone.0311680)
Supplement: S2 Table — (XLSX) [file pone.0311680.s002.xlsx]

## Sheet: Sheet1
Category	Term	Count	P-Value	Genes	Fold Enrichment	FDR
GOTERM_CC_DIRECT	extracellular exosome	39	5.42593e-09	CD274, TNXB, CRABP2, ITGB4, LAMA3, COL12A1, CST5, GNAI1, EPS8, BAG6, CST3, NT5E, RPS15A, ALCAM, HSPH1, ARHGDIB, PDGFC, SPP1, GCNT3, PRKACB, NIBAN1, ANXA1, ITGA3, NSUN2, SUSD2, AKR1C3, HBA2, HBA1, BST2, ANO1, PROCR, KRT15, PXDN, CNTN1, S100A4, TNIK, VIM, LCP1, PAM	2.76522	1.38361e-06
GOTERM_CC_DIRECT	extracellular region	35	4.56868e-07	TNXB, COL13A1, LAMA3, COL12A1, LAMC2, CST5, BAG6, CST3, HSPH1, FGF9, CASP4, PDGFC, SPP1, CCN2, EDN1, ANXA1, LAMB3, BDNF, MCAM, LIF, IL18, NRG1, HBA2, CCK, HBA1, GFRA4, PROCR, KITLG, AKR1B10, PXDN, COL4A6, COL4A5, S100A4, HDGF, PAM	2.51758	5.82507e-05
GOTERM_CC_DIRECT	extracellular space	31	4.03037e-06	CSTA, TNXB, COL13A1, COL12A1, LAMC2, CST5, CST3, FGF9, PDGFC, SPP1, CCN2, EDN1, ANXA1, BDNF, MCAM, SUSD2, LIF, IL18, KRT34, NRG1, HBA2, CCK, HBA1, PROCR, KITLG, PXDN, COL4A6, COL4A5, S100A4, HDGF, LCP1	2.47413	0.000342582
GOTERM_CC_DIRECT	cytosol	57	5.50789e-05	TGFB1I1, FMR1, KRT23, IFIT1, OSBPL10, IFIT2, IFIH1, CALB2, AKAP12, CASP5, MECOM, GPER1, ARHGDIB, CASP4, PDE4B, CCN2, PRKACB, ANXA1, TNNC1, IL18, KRT34, HBA2, HBA1, VSNL1, MYL2, HCLS1, S100A4, TNIK, LCP1, GNE, BIRC3, CSTA, PRKAA2, CRABP2, EPAS1, BAG6, NT5E, HSPH1, RPS15A, TERT, CALD1, PDGFC, NIBAN1, CYB5A, CDKN2C, AFAP1L1, LIF, AKR1C3, ATOX1, SMAD7, BST2, AKR1B10, STING1, DLG4, FABP6, KRT15, VIM	1.60884	0.0028538
GOTERM_CC_DIRECT	cytoplasm	58	5.59568e-05	PAGE4, FMR1, IFIT1, IFIT2, IFIH1, EPS8, AKAP12, RPS6KA5, CASP5, FGF9, GPER1, SALL4, ARHGDIB, CASP4, PRKACB, SOX4, DUSP4, EDN1, ANXA1, NSUN2, IL18, NRG1, ANO1, MYL2, HCLS1, S100A4, TNIK, PKP3, LCP1, GNE, BIRC3, MACF1, CSTA, PRKAA2, CRABP2, TUBAL3, EPAS1, CST5, GNAI1, CST3, BAG6, HSPH1, RPS15A, ABLIM3, TERT, NIBAN1, CDKN2C, BDNF, AKR1C3, SMAD7, BST2, KITLG, PPP1R1A, DLG4, FABP6, HDGF, VIM, NES	1.59621	0.0028538
GOTERM_CC_DIRECT	perinuclear region of cytoplasm	16	7.47829e-05	BDNF, ITGA3, FMR1, LAMC2, PROCR, STING1, BANK1, GPER1, SPP1, PDE4B, S100A4, LCP1, TNIK, CCN2, PAM, PRKACB	3.37025	0.00317827
GOTERM_CC_DIRECT	cytoskeleton	13	0.000196891	MACF1, TGFB1I1, KRT23, KRT34, OSBPL10, AKAP12, KITLG, CALD1, MYL2, KRT15, ARHGDIB, TNIK, VIM	3.70682	0.00717244
GOTERM_CC_DIRECT	basement membrane	6	0.000341701	ITGB4, LAMA3, PXDN, COL4A6, COL4A5, LAMC2	9.92644	0.0108917
GOTERM_CC_DIRECT	plasma membrane	53	0.000396445	ITGB4, TGFB1I1, FMR1, SLC4A3, EPS8, AKAP12, ALCAM, GPER1, CASP4, PMEPA1, SLC39A8, CCN2, PRKACB, ANXA1, ITGA3, EMP1, NRG1, GFRA4, PROCR, ANO1, ASPH, HCLS1, PKP3, LCP1, PLPP3, CD274, MACF1, COL13A1, AMIGO2, IFI6, GNAI1, CST3, NT5E, TERT, CALD1, SLCO1B3, PDGFC, CA12, NIBAN1, JUN, SUSD2, MCAM, GNG11, LRP1B, MPP7, SMAD7, BST2, KITLG, STING1, DLG4, CNTN1, VIM, PAM	1.5431	0.0112326
GOTERM_CC_DIRECT	adherens junction	7	0.00109166	ANXA1, DLG4, LAMA3, PKP3, PLPP3, MPP7, SMAD7	6.00952	0.0278374
GOTERM_CC_DIRECT	focal adhesion	10	0.00164017	AKAP12, PROCR, ALCAM, ANXA1, ITGA3, ITGB4, TGFB1I1, MCAM, LCP1, VIM	3.65952	0.037466
GOTERM_CC_DIRECT	intermediate filament	6	0.00176311	MACF1, KRT15, KRT23, KRT34, VIM, NES	6.90535	0.037466
GOTERM_CC_DIRECT	neuromuscular junction	5	0.00207965	ITGA3, DLG4, COL4A5, NRG1, PRKACB	9.2339	0.0407932
GOTERM_CC_DIRECT	axon	9	0.00237071	ALCAM, PRKAA2, BDNF, GPER1, FMR1, CNTN1, CCK, NRG1, VIM	3.84249	0.0431808
GOTERM_CC_DIRECT	endoplasmic reticulum lumen	8	0.00343978	CST3, COL13A1, BDNF, PDGFC, COL12A1, COL4A6, SPP1, COL4A5	4.08548	0.0584762
GOTERM_CC_DIRECT	cell junction	7	0.00370396	MACF1, AFAP1L1, ITGB4, DLG4, LCP1, PKP3, MPP7	4.71085	0.0590319
GOTERM_CC_DIRECT	cell cortex	6	0.00549528	AKAP12, EPS8, LAMC2, CCN2, GNAI1, MPP7	5.2941	0.0824293
GOTERM_CC_DIRECT	basolateral plasma membrane	7	0.00601467	CA12, ANXA1, ITGA3, DLG4, SLCO1B3, SLC39A8, PLPP3	4.25962	0.0852079
GOTERM_CC_DIRECT	endocytic vesicle lumen	3	0.00683702	HSPH1, HBA2, HBA1	23.8235	0.09176
GOTERM_CC_DIRECT	membrane	35	0.00984046	MACF1, FMR1, LAMA3, DNAJC22, LAMC2, SLC4A3, OSBPL10, BAG6, NT5E, RPS15A, ARHGDIB, PDGFC, GCNT3, PMEPA1, PRKACB, CA12, CYB5B, NIBAN1, CYB5A, EMP1, TMEM40, NRG1, HBA2, HBA1, LRP1B, BST2, KITLG, VSNL1, FABP6, COL4A6, CNTN1, COL4A5, YME1L1, PLPP3, PAM	1.51178	0.125466
GOTERM_CC_DIRECT	laminin-5 complex	2	0.0186277	LAMB3, LAMA3	105.882	0.221057
GOTERM_CC_DIRECT	excitatory synapse	3	0.0190716	ITGA3, DLG4, PDE4B	14.0138	0.221057
GOTERM_CC_DIRECT	collagen trimer	4	0.0211494	COL13A1, COL12A1, COL4A6, COL4A5	6.75843	0.234483
GOTERM_CC_DIRECT	extracellular matrix	6	0.0234382	TNXB, COL13A1, PXDN, COL4A6, COL4A5, CCN2	3.6793	0.249031
GOTERM_CC_DIRECT	actin cytoskeleton	6	0.0262798	CD274, MACF1, ABLIM3, CALD1, MYL2, LCP1	3.56906	0.268054
GOTERM_CC_DIRECT	growth cone filopodium	2	0.0308544	ITGA3, FMR1	63.5292	0.302611
GOTERM_CC_DIRECT	cytosolic small ribosomal subunit	3	0.0348722	RPS15A, HBA2, HBA1	10.1376	0.329349
GOTERM_CC_DIRECT	cell projection	5	0.0369289	ANO1, MACF1, AFAP1L1, FMR1, SPP1	3.97058	0.333392
GOTERM_CC_DIRECT	postsynaptic membrane	5	0.0392558	COL13A1, ITGA3, DLG4, FMR1, CNTN1	3.89272	0.333392
GOTERM_CC_DIRECT	nucleoplasm	35	0.0407744	CD274, CSTA, PRKAA2, CRABP2, SATB1, EPAS1, FMR1, GNAI1, BAG6, NT5E, RPS15A, RPS6KA5, HSPH1, MECOM, TERT, SALL4, GPER1, PRKACB, SOX4, DUSP4, JUN, ANXA1, NSUN2, NRG1, MPP7, RUNX1, SMAD7, ANO1, CYP24A1, STING1, S100A4, HDGF, TNIK, PKP3, BIRC3	1.36379	0.333392
GOTERM_CC_DIRECT	hemidesmosome	2	0.04293	ITGB4, LAMA3	45.378	0.333392
GOTERM_CC_DIRECT	collagen type IV trimer	2	0.04293	COL4A6, COL4A5	45.378	0.333392
GOTERM_CC_DIRECT	apical plasma membrane	7	0.0431448	CA12, BST2, ANO1, ANXA1, SLC39A8, NRG1, TNIK	2.72491	0.333392
GOTERM_BP_DIRECT	cell adhesion	18	1.66433e-07	TNXB, LAMB3, ITGB4, ITGA3, TGFB1I1, MCAM, LAMA3, COL12A1, AMIGO2, LAMC2, KITLG, ALCAM, PXDN, COL4A6, SPP1, CNTN1, CCN2, GNE	4.83318	0.000211036
GOTERM_BP_DIRECT	epidermis development	8	1.49937e-06	CRABP2, LAMB3, KRT15, LAMA3, EMP1, KRT34, LAMC2, CCN2	14.1374	0.000950598
GOTERM_BP_DIRECT	cell-cell adhesion	9	4.27728e-05	CSTA, TNXB, ANXA1, COL13A1, ITGA3, DLG4, LAMA3, CNTN1, PKP3	7.0143	0.0180786
GOTERM_BP_DIRECT	positive regulation of cell proliferation	14	5.85962e-05	EDN1, TNXB, AKR1C3, LIF, NRG1, LAMC2, KITLG, RPS15A, FGF9, GPER1, PDGFC, HCLS1, CCN2, SOX4	3.90399	0.018575
GOTERM_BP_DIRECT	collagen fibril organization	6	0.000139731	TNXB, COL13A1, COL12A1, PXDN, COL4A6, COL4A5	11.9981	0.0354358
GOTERM_BP_DIRECT	positive regulation of peptidyl-tyrosine phosphorylation	6	0.000416694	KITLG, BANK1, LIF, CNTN1, HCLS1, PLPP3	9.49854	0.0756229
GOTERM_BP_DIRECT	nitric oxide transport	3	0.000417477	EDN1, HBA2, HBA1	91.1859	0.0756229
GOTERM_BP_DIRECT	signal transduction	20	0.000821307	CD274, ANXA1, PRKAA2, CRABP2, EPAS1, CCK, GNG11, AKAP12, ALCAM, FGF9, PPP1R1A, DLG4, SPP1, PDE4B, HCLS1, RADIL, HDGF, CCN2, PLPP3, PRKACB	2.32558	0.130177
GOTERM_BP_DIRECT	angiogenesis	8	0.00144147	JUN, FGF9, CALD1, EPAS1, MCAM, PXDN, IL18, CCN2	4.76789	0.203087
GOTERM_BP_DIRECT	positive regulation of cell death	4	0.00194011	AKR1C3, HBA2, CCN2, HBA1	15.9975	0.246006
GOTERM_BP_DIRECT	lung development	5	0.00213857	BAG6, FGF9, EPAS1, ITGA3, CCN2	9.15521	0.246519
GOTERM_BP_DIRECT	cellular response to calcium ion	5	0.00323233	EDN1, JUN, PRKAA2, ASPH, AKR1C3	8.17078	0.34155
GOTERM_BP_DIRECT	regulation of inflammatory response	5	0.00465659	ANXA1, CASP5, STING1, CASP4, BIRC3	7.3775	0.452121
GOTERM_BP_DIRECT	positive regulation of vascular smooth muscle cell proliferation	4	0.00556702	EDN1, JUN, TERT, FGF9	11.0528	0.452121
GOTERM_BP_DIRECT	cell-matrix adhesion	5	0.00568694	TNXB, COL13A1, ITGA3, ITGB4, CCN2	6.9714	0.452121
GOTERM_BP_DIRECT	response to virus	5	0.00587226	IFIH1, BST2, RPS15A, IFIT1, IFIT2	6.90803	0.452121
GOTERM_BP_DIRECT	integrin-mediated signaling pathway	5	0.00606156	ITGA3, ITGB4, LAMA3, CCN2, PLPP3	6.84579	0.452121
GOTERM_BP_DIRECT	cellular response to exogenous dsRNA	3	0.00672432	IFIH1, STING1, IFIT1	23.9963	0.471679
GOTERM_BP_DIRECT	positive regulation of protein kinase B signaling	6	0.00736739	GPER1, PDGFC, AKR1C3, IL18, HCLS1, NRG1	4.92897	0.471679
GOTERM_BP_DIRECT	protein kinase A signaling	3	0.00743973	EDN1, LCP1, PRKACB	22.7965	0.471679
GOTERM_BP_DIRECT	extracellular matrix organization	6	0.00821727	COL13A1, ITGA3, PXDN, COL4A6, COL4A5, SLC39A8	4.79926	0.496166
GOTERM_BP_DIRECT	negative regulation of proteolysis	3	0.00978102	BAG6, CST3, CSTA	19.823	0.551451
GOTERM_BP_DIRECT	intermediate filament organization	4	0.0100027	KRT15, KRT23, KRT34, VIM	8.9398	0.551451
GOTERM_BP_DIRECT	ventricular cardiac muscle tissue morphogenesis	3	0.0124055	MYL2, TNNC1, SMAD7	17.5358	0.632669
GOTERM_BP_DIRECT	farnesol catabolic process	2	0.0130148	AKR1B10, AKR1C3	151.977	0.632669
GOTERM_BP_DIRECT	cellular response to glucose stimulus	4	0.0139958	PRKAA2, GPER1, PRKACB, SOX4	7.89489	0.632669
GOTERM_BP_DIRECT	animal organ morphogenesis	5	0.0140908	LAMB3, FGF9, PDGFC, LAMA3, LAMC2	5.35129	0.632669
GOTERM_BP_DIRECT	hydrogen peroxide catabolic process	3	0.0143067	PXDN, HBA2, HBA1	16.2832	0.632669
GOTERM_BP_DIRECT	positive regulation of phosphatidylinositol 3-kinase signaling	4	0.0149891	GPER1, PDGFC, IL18, HCLS1	7.69502	0.632669
GOTERM_BP_DIRECT	positive regulation of collagen biosynthetic process	3	0.0163252	CCN2, VIM, RUNX1	15.1977	0.632669
GOTERM_BP_DIRECT	positive regulation of protein phosphorylation	6	0.0164194	NIBAN1, FGF9, GPER1, FMR1, CCN2, TNIK	4.03478	0.632669
GOTERM_BP_DIRECT	endodermal cell differentiation	3	0.0173774	LAMB3, LAMA3, COL12A1	14.7074	0.632669
GOTERM_BP_DIRECT	positive regulation of ERK1 and ERK2 cascade	6	0.0175771	AKAP12, JUN, GPER1, PDGFC, NRG1, CCN2	3.96461	0.632669
GOTERM_BP_DIRECT	mitochondrion organization	4	0.0182028	EDN1, TERT, EPAS1, YME1L1	7.15184	0.632669
GOTERM_BP_DIRECT	positive regulation of translation	4	0.0187728	NIBAN1, FMR1, VIM, SOX4	7.06868	0.632669
GOTERM_BP_DIRECT	ossification	4	0.0193525	SPP1, CCN2, GFRA4, RUNX1	6.98743	0.632669
GOTERM_BP_DIRECT	defense response to virus	6	0.0194133	IFIH1, BST2, STING1, IFI6, IFIT1, IFIT2	3.86381	0.632669
GOTERM_BP_DIRECT	myeloid leukocyte differentiation	2	0.0194591	KITLG, RUNX1	101.318	0.632669
GOTERM_BP_DIRECT	cellular response to mineralocorticoid stimulus	2	0.0194591	EDN1, GPER1	101.318	0.632669
GOTERM_BP_DIRECT	positive regulation of gene expression	9	0.0206311	FGF9, ITGA3, GPER1, LIF, CNTN1, NRG1, CCN2, PKP3, VIM	2.63543	0.654005
GOTERM_BP_DIRECT	negative regulation of neuron apoptotic process	5	0.0221809	JUN, TERT, BDNF, HDGF, NES	4.66186	0.683761
GOTERM_BP_DIRECT	regulation of protein stability	4	0.023038	BAG6, TERT, ASPH, SOX4	6.53663	0.683761
GOTERM_BP_DIRECT	negative regulation of extrinsic apoptotic signaling pathway in absence of ligand	3	0.024266	TERT, IFI6, NRG1	12.3224	0.683761
GOTERM_BP_DIRECT	positive regulation of interleukin-2 production	3	0.024266	ANXA1, PDE4B, RUNX1	12.3224	0.683761
GOTERM_BP_DIRECT	actin filament bundle assembly	3	0.024266	EPS8, CALD1, LCP1	12.3224	0.683761
GOTERM_BP_DIRECT	tissue development	3	0.0255063	LAMB3, LAMA3, LAMC2	11.9981	0.703086
GOTERM_BP_DIRECT	epithelial cell differentiation	4	0.0285038	TGFB1I1, KRT15, KRT23, KRT34	6.01887	0.756634
GOTERM_BP_DIRECT	positive regulation of transcription from RNA polymerase II promoter	15	0.0302265	JUN, EDN1, EPAS1, LIF, IL18, RUNX1, RPS6KA5, ABLIM3, MECOM, STING1, GPER1, SALL4, HCLS1, HDGF, SOX4	1.85036	0.756634
GOTERM_BP_DIRECT	regulation of cell differentiation	3	0.030717	TNXB, LIF, RUNX1	10.8555	0.756634
GOTERM_BP_DIRECT	positive regulation of cell migration	6	0.0309015	CD274, EDN1, MCAM, GPER1, PDGFC, LAMC2	3.4152	0.756634
GOTERM_BP_DIRECT	intracellular signal transduction	8	0.0320223	PAGE4, RPS6KA5, PRKAA2, PPP1R1A, HCLS1, NRG1, CCN2, TNIK	2.63163	0.756634
GOTERM_BP_DIRECT	negative regulation of cell proliferation	8	0.0320223	JUN, CDKN2C, ASPH, FABP6, TGFB1I1, GPER1, LIF, SOX4	2.63163	0.756634
GOTERM_BP_DIRECT	protein localization to lipid particle	2	0.0322226	PRKAA2, PRKACB	60.7906	0.756634
GOTERM_BP_DIRECT	negative regulation of mRNA catabolic process	2	0.0322226	FMR1, PKP3	60.7906	0.756634
GOTERM_BP_DIRECT	regulation of cytosolic calcium ion concentration	3	0.0334669	CALB2, GPER1, PRKACB	10.362	0.771564
GOTERM_BP_DIRECT	negative regulation of viral genome replication	3	0.0348766	IFIH1, BST2, IFIT1	10.1318	0.789707
GOTERM_BP_DIRECT	stem cell proliferation	3	0.0363092	CDKN2C, FGF9, NES	9.91151	0.80772
GOTERM_BP_DIRECT	hemidesmosome assembly	2	0.0385424	ITGB4, LAMA3	50.6589	0.832149
GOTERM_BP_DIRECT	regulation of cell migration	4	0.0387199	MACF1, TNXB, FGF9, LAMA3	5.33251	0.832149
GOTERM_BP_DIRECT	positive regulation of cell division	3	0.0407398	FGF9, PDGFC, HDGF	9.30469	0.860967
GOTERM_BP_DIRECT	positive regulation of sequence-specific DNA binding transcription factor activity	4	0.0421906	EDN1, STING1, HCLS1, PLPP3	5.15175	0.877011
GOTERM_BP_DIRECT	noradrenergic neuron differentiation	2	0.0448213	EDN1, SOX4	43.4219	0.888022
GOTERM_BP_DIRECT	positive regulation of granulocyte differentiation	2	0.0448213	HCLS1, RUNX1	43.4219	0.888022
GOTERM_BP_DIRECT	activation of transmembrane receptor protein tyrosine kinase activity	2	0.0448213	PDGFC, NRG1	43.4219	0.888022
GOTERM_BP_DIRECT	response to peptide hormone	3	0.0469448	ANXA1, CCN2, GNAI1	8.60245	0.915785
GOTERM_BP_DIRECT	response to oxidative stress	4	0.0486271	PAGE4, CYB5B, PXDN, ATOX1	4.86325	0.934229
GOTERM_MF_DIRECT	integrin binding	9	1.38255e-05	TNXB, ITGA3, ITGB4, LAMA3, SPP1, NRG1, LCP1, CCN2, PLPP3	8.20688	0.0052122
GOTERM_MF_DIRECT	extracellular matrix structural constituent	8	4.63505e-05	TNXB, COL13A1, LAMB3, LAMA3, PXDN, COL4A6, COL4A5, LAMC2	8.39712	0.00873706
GOTERM_MF_DIRECT	growth factor activity	8	0.000146941	KITLG, FGF9, BDNF, PDGFC, LIF, NRG1, HDGF, CCN2	6.98922	0.0144176
GOTERM_MF_DIRECT	protein binding	106	0.000152972	PAGE4, FMR1, OGDHL, IFIT1, SLC4A3, IFIT2, EPS8, RPS6KA5, ALCAM, LURAP1L, SALL4, ARHGDIB, CCN2, PRKACB, SOX4, RUNX1, PROCR, MYL2, COL4A6, YME1L1, S100A4, TNIK, PKP3, PLPP3, GNE, CD274, MACF1, COL13A1, CRABP2, EPAS1, DNAJC22, BAG6, HSPH1, TERT, CALD1, PDGFC, NIBAN1, JUN, AFAP1L1, BDNF, LIF, GNG11, LRP1B, SMAD7, BST2, AKR1B10, PPP1R1A, DLG4, CNTN1, RADIL, NES, PAM, ITGB4, TGFB1I1, KRT23, OSBPL10, AK…	1.22189	0.0144176
GOTERM_MF_DIRECT	signaling adaptor activity	5	0.000267123	EPS8, STING1, BANK1, FMR1, MPP7	15.8587	0.0201411
GOTERM_MF_DIRECT	structural molecule activity	7	0.00218567	MACF1, LAMB3, ASPH, KRT15, LAMA3, KRT23, KRT34	5.23744	0.137333
GOTERM_MF_DIRECT	core extracellular matrix	4	0.00354074	COL13A1, COL12A1, COL4A6, COL4A5	12.9689	0.190694
GOTERM_MF_DIRECT	heme binding	6	0.00417418	CYB5B, CYB5A, CYP24A1, PXDN, HBA2, HBA1	5.64774	0.196708
GOTERM_MF_DIRECT	receptor binding	9	0.00721477	BAG6, ANO1, ALCAM, ANXA1, BANK1, LAMA3, LIF, NRG1, LAMC2	3.18714	0.286799
GOTERM_MF_DIRECT	heparin binding	6	0.0076074	TNXB, COL13A1, FGF9, HDGF, LAMC2, CCN2	4.8905	0.286799
GOTERM_MF_DIRECT	actin binding	8	0.00895101	EPS8, MACF1, ABLIM3, CALD1, HCLS1, S100A4, HDGF, LCP1	3.41287	0.306775
GOTERM_MF_DIRECT	cytokine activity	6	0.0101164	EDN1, KITLG, IL18, SPP1, LIF, NRG1	4.55938	0.317823
GOTERM_MF_DIRECT	geranylgeranyl reductase activity	2	0.0135567	AKR1B10, AKR1C3	145.9	0.380945
GOTERM_MF_DIRECT	calcium ion binding	12	0.0141465	CALB2, MACF1, ANXA1, VSNL1, ASPH, MYL2, TNNC1, S100A4, LCP1, PAM, LRP1B, RUNX1	2.31587	0.380945
GOTERM_MF_DIRECT	cysteine-type endopeptidase inhibitor activity	3	0.0261758	CST3, CSTA, CST5	11.8297	0.616766
GOTERM_MF_DIRECT	peroxidase activity	3	0.0261758	PXDN, HBA2, HBA1	11.8297	0.616766
GOTERM_MF_DIRECT	protease binding	4	0.041928	CST3, CSTA, BANK1, ITGA3	5.1646	0.88488
GOTERM_MF_DIRECT	transcription coactivator binding	3	0.0422489	TERT, EPAS1, RUNX1	9.11875	0.88488
KEGG_PATHWAY	Focal adhesion	14	8.68473e-08	JUN, TNXB, LAMB3, ITGB4, ITGA3, LAMA3, EMP1, LAMC2, MYL2, PDGFC, COL4A6, SPP1, COL4A5, BIRC3	6.85216	1.79774e-05
KEGG_PATHWAY	ECM-receptor interaction	9	2.53161e-06	TNXB, LAMB3, ITGA3, ITGB4, LAMA3, COL4A6, SPP1, COL4A5, LAMC2	10.0473	0.000243509
KEGG_PATHWAY	Pathways in cancer	19	3.52911e-06	JUN, EDN1, LAMB3, EPAS1, ITGA3, LAMA3, LAMC2, GNG11, GNAI1, RUNX1, KITLG, RPS6KA5, TERT, MECOM, FGF9, COL4A6, COL4A5, PRKACB, BIRC3	3.55512	0.000243509
KEGG_PATHWAY	PI3K-Akt signaling pathway	15	1.05186e-05	TNXB, PRKAA2, LAMB3, ITGB4, BDNF, ITGA3, LAMA3, LAMC2, GNG11, KITLG, FGF9, PDGFC, COL4A6, SPP1, COL4A5	4.15138	0.000544338
KEGG_PATHWAY	Small cell lung cancer	7	0.000292715	LAMB3, ITGA3, LAMA3, COL4A6, COL4A5, LAMC2, BIRC3	7.55972	0.0121184
KEGG_PATHWAY	Cocaine addiction	5	0.00137598	JUN, BDNF, DLG4, PRKACB, GNAI1	10.1384	0.0451035
KEGG_PATHWAY	Human papillomavirus infection	11	0.00157739	TNXB, TERT, LAMB3, ITGA3, ITGB4, LAMA3, COL4A6, SPP1, COL4A5, LAMC2, PRKACB	3.30187	0.0451035
KEGG_PATHWAY	Relaxin signaling pathway	7	0.00174313	EDN1, JUN, COL4A6, COL4A5, GNG11, PRKACB, GNAI1	5.39143	0.0451035
KEGG_PATHWAY	Estrogen signaling pathway	7	0.00236463	JUN, GPER1, KRT15, KRT23, KRT34, PRKACB, GNAI1	5.0766	0.0513316
KEGG_PATHWAY	Apelin signaling pathway	7	0.00254325	PRKAA2, MYL2, SPP1, CCN2, GNG11, PRKACB, GNAI1	5.00356	0.0513316
KEGG_PATHWAY	Hypertrophic cardiomyopathy	6	0.00272776	EDN1, PRKAA2, ITGA3, ITGB4, MYL2, TNNC1	6.14575	0.0513316
KEGG_PATHWAY	Amoebiasis	6	0.0033917	LAMB3, LAMA3, COL4A6, COL4A5, LAMC2, PRKACB	5.84449	0.0585068
KEGG_PATHWAY	Tight junction	7	0.00680619	JUN, PRKAA2, TUBAL3, MYL2, HCLS1, PRKACB, RUNX1	4.09114	0.108376
KEGG_PATHWAY	MAPK signaling pathway	9	0.00992918	DUSP4, JUN, KITLG, RPS6KA5, MECOM, FGF9, BDNF, PDGFC, PRKACB	2.97079	0.14681
KEGG_PATHWAY	Adrenergic signaling in cardiomyocytes	6	0.0184506	RPS6KA5, PPP1R1A, MYL2, TNNC1, PRKACB, GNAI1	3.87103	0.247952
KEGG_PATHWAY	Dilated cardiomyopathy	5	0.0191654	ITGA3, ITGB4, MYL2, TNNC1, PRKACB	4.82312	0.247952
KEGG_PATHWAY	Toxoplasmosis	5	0.0244651	LAMB3, LAMA3, LAMC2, GNAI1, BIRC3	4.47551	0.282945
KEGG_PATHWAY	Glycerolipid metabolism	4	0.0246039	AGPAT5, AKR1B10, GPAT3, PLPP3	6.30834	0.282945
KEGG_PATHWAY	TNF signaling pathway	5	0.0266597	EDN1, JUN, RPS6KA5, LIF, BIRC3	4.35773	0.29045
KEGG_PATHWAY	Shigellosis	7	0.0361052	JUN, RPS6KA5, STING1, MYL2, CASP4, IL18, HCLS1	2.81577	0.353547
KEGG_PATHWAY	Salmonella infection	7	0.0373303	JUN, TUBAL3, CASP5, MYL2, CASP4, IL18, BIRC3	2.79315	0.353547
KEGG_PATHWAY	NOD-like receptor signaling pathway	6	0.037575	JUN, CASP5, STING1, CASP4, IL18, BIRC3	3.20504	0.353547
