# Supplementary material for: Identification of key lncRNAs associated with oxaliplatin resistance in colorectal cancer cells and isolated exosomes: From In-Silico prediction to In-Vitro validation
Source: PLoS One. 2024 Oct 14;19(10):e0311680. doi: 10.1371/journal.pone.0311680 (PMC11472961; doi:10.1371/journal.pone.0311680)
Supplement: S3 Table — (XLSX) [file pone.0311680.s003.xlsx]

## Sheet: Predicted miRNAs 
miRNA
hsa-miR-146a-5p
hsa-miR-181b-5p
hsa-miR-299-5p
hsa-miR-335-5p
hsa-miR-124-3p
hsa-miR-126-3p
hsa-miR-126-5p
hsa-miR-106a-5p
hsa-miR-107
hsa-miR-10b-5p
hsa-miR-128-3p
hsa-miR-147a
hsa-miR-16-5p
hsa-miR-195-5p
hsa-miR-27a-3p
hsa-miR-27a-5p
hsa-miR-330-3p
hsa-miR-340-5p
hsa-miR-3662
hsa-miR-450a-5p
hsa-miR-941
hsa-miR-99b-5p
hsa-let-7b-5p
hsa-miR-1-3p
hsa-miR-188-3p
hsa-miR-192-5p
hsa-miR-29a-3p
hsa-miR-324-5p
hsa-miR-342-3p
hsa-miR-3670
hsa-miR-377-3p
hsa-miR-3912-3p
hsa-miR-4268
hsa-miR-4279
hsa-miR-4287
hsa-miR-4670-3p
hsa-miR-4685-3p
hsa-miR-4773
hsa-miR-4780
hsa-miR-5193
hsa-miR-521
hsa-miR-532-3p
hsa-miR-589-3p
hsa-miR-623
hsa-miR-660-3p
hsa-miR-6749-3p
hsa-miR-6780b-3p
hsa-miR-7973
hsa-miR-9-5p
hsa-miR-98-5p
hsa-let-7a-5p
hsa-let-7c-5p
hsa-let-7d-5p
hsa-let-7e-5p
hsa-let-7f-2-3p
hsa-let-7f-5p
hsa-let-7g-3p
hsa-let-7g-5p
hsa-let-7i-5p
hsa-miR-101-3p
hsa-miR-103a-3p
hsa-miR-105-5p
hsa-miR-106b-5p
hsa-miR-10a-3p
hsa-miR-10a-5p
hsa-miR-1225-5p
hsa-miR-122-5p
hsa-miR-125a-3p
hsa-miR-125b-2-3p
hsa-miR-125b-5p
hsa-miR-127-5p
hsa-miR-1287-5p
hsa-miR-129-2-3p
hsa-miR-1296-5p
hsa-miR-1307-5p
hsa-miR-130a-3p
hsa-miR-130b-3p
hsa-miR-130b-5p
hsa-miR-133b
hsa-miR-139-5p
hsa-miR-140-3p
hsa-miR-140-5p
hsa-miR-141-3p
hsa-miR-146b-5p
hsa-miR-147b-3p
hsa-miR-148a-3p
hsa-miR-148a-5p
hsa-miR-148b-3p
hsa-miR-154-5p
hsa-miR-155-5p
hsa-miR-15a-5p
hsa-miR-15b-3p
hsa-miR-15b-5p
hsa-miR-16-1-3p
hsa-miR-17-3p
hsa-miR-17-5p
hsa-miR-181a-3p
hsa-miR-181a-5p
hsa-miR-181b-3p
hsa-miR-181c-5p
hsa-miR-182-3p
hsa-miR-182-5p
hsa-miR-183-5p
hsa-miR-186-5p
hsa-miR-18a-5p
hsa-miR-18b-5p
hsa-miR-190a-5p
hsa-miR-193a-3p
hsa-miR-193b-3p
hsa-miR-193b-5p
hsa-miR-194-5p
hsa-miR-196a-5p
hsa-miR-196b-5p
hsa-miR-197-3p
hsa-miR-19a-3p
hsa-miR-19b-3p
hsa-miR-200a-3p
hsa-miR-203a-3p
hsa-miR-203b-5p
hsa-miR-205-5p
hsa-miR-206
hsa-miR-20a-5p
hsa-miR-20b-5p
hsa-miR-210-3p
hsa-miR-2115-5p
hsa-miR-214-3p
hsa-miR-21-5p
hsa-miR-218-5p
hsa-miR-219a-1-3p
hsa-miR-221-3p
hsa-miR-22-3p
hsa-miR-224-5p
hsa-miR-2277-3p
hsa-miR-23a-3p
hsa-miR-23b-3p
hsa-miR-24-2-5p
hsa-miR-24-3p
hsa-miR-25-3p
hsa-miR-2682-5p
hsa-miR-26a-5p
hsa-miR-26b-5p
hsa-miR-27b-3p
hsa-miR-27b-5p
hsa-miR-29b-3p
hsa-miR-29c-3p
hsa-miR-29c-5p
hsa-miR-301a-3p
hsa-miR-301b-3p
hsa-miR-302a-3p
hsa-miR-30a-5p
hsa-miR-30b-3p
hsa-miR-30c-1-3p
hsa-miR-30c-2-3p
hsa-miR-30d-5p
hsa-miR-30e-3p
hsa-miR-30e-5p
hsa-miR-31-5p
hsa-miR-320d
hsa-miR-324-3p
hsa-miR-335-3p
hsa-miR-338-3p
hsa-miR-33a-3p
hsa-miR-33a-5p
hsa-miR-33b-5p
hsa-miR-340-3p
hsa-miR-34a-5p
hsa-miR-3613-5p
hsa-miR-361-3p
hsa-miR-361-5p
hsa-miR-3652
hsa-miR-365a-3p
hsa-miR-365b-3p
hsa-miR-378a-3p
hsa-miR-412-5p
hsa-miR-423-5p
hsa-miR-424-5p
hsa-miR-425-3p
hsa-miR-431-3p
hsa-miR-449a
hsa-miR-449c-5p
hsa-miR-454-3p
hsa-miR-455-5p
hsa-miR-4728-3p
hsa-miR-484
hsa-miR-488-3p
hsa-miR-493-5p
hsa-miR-497-5p
hsa-miR-503-5p
hsa-miR-512-3p
hsa-miR-519b-3p
hsa-miR-519c-3p
hsa-miR-524-3p
hsa-miR-542-3p
hsa-miR-548j-5p
hsa-miR-582-5p
hsa-miR-597-5p
hsa-miR-598-3p
hsa-miR-615-5p
hsa-miR-624-5p
hsa-miR-625-5p
hsa-miR-628-5p
hsa-miR-636
hsa-miR-641
hsa-miR-671-5p
hsa-miR-6770-5p
hsa-miR-744-5p
hsa-miR-7-5p
hsa-miR-767-5p
hsa-miR-873-3p
hsa-miR-873-5p
hsa-miR-877-5p
hsa-miR-92a-3p
hsa-miR-92b-3p
hsa-miR-93-5p
hsa-miR-940
hsa-miR-96-5p
hsa-miR-432-5p
hsa-miR-125a-5p
hsa-miR-148b-5p
hsa-miR-151a-5p
hsa-miR-151b
hsa-miR-191-5p
hsa-miR-25-5p
hsa-miR-30d-3p
hsa-miR-372-3p
hsa-miR-4787-3p
hsa-miR-520f-3p
hsa-miR-629-5p
hsa-miR-652-3p
hsa-miR-874-3p
hsa-miR-4804-3p
hsa-miR-633
hsa-miR-655-3p
hsa-miR-6785-5p
hsa-miR-6883-5p
hsa-miR-8084
hsa-miR-10399-3p
hsa-miR-1185-1-3p
hsa-miR-1229-3p
hsa-miR-1249-3p
hsa-miR-1269a
hsa-miR-1271-5p
hsa-miR-1285-3p
hsa-miR-1301-3p
hsa-miR-1304-3p
hsa-miR-1307-3p
hsa-miR-135a-2-3p
hsa-miR-142-3p
hsa-miR-145-3p
hsa-miR-150-5p
hsa-miR-151a-3p
hsa-miR-181a-2-3p
hsa-miR-185-5p
hsa-miR-193a-5p
hsa-miR-199a-3p
hsa-miR-204-5p
hsa-miR-212-5p
hsa-miR-21-3p
hsa-miR-222-3p
hsa-miR-223-3p
hsa-miR-2278
hsa-miR-26b-3p
hsa-miR-28-5p
hsa-miR-302b-3p
hsa-miR-302d-3p
hsa-miR-30c-5p
hsa-miR-3184-3p
hsa-miR-3200-3p
hsa-miR-320a-3p
hsa-miR-320b
hsa-miR-320c
hsa-miR-320e
hsa-miR-32-5p
hsa-miR-326
hsa-miR-330-5p
hsa-miR-3615
hsa-miR-3679-5p
hsa-miR-370-5p
hsa-miR-375-3p
hsa-miR-378c
hsa-miR-378d
hsa-miR-3924
hsa-miR-3934-5p
hsa-miR-425-5p
hsa-miR-4454
hsa-miR-449b-5p
hsa-miR-4510
hsa-miR-4524a-3p
hsa-miR-4781-3p
hsa-miR-486-3p
hsa-miR-501-3p
hsa-miR-502-5p
hsa-miR-519e-3p
hsa-miR-522-5p
hsa-miR-574-5p
hsa-miR-6516-5p
hsa-miR-653-3p
hsa-miR-660-5p
hsa-miR-664b-3p
hsa-miR-670-5p
hsa-miR-6820-3p
hsa-miR-708-5p
hsa-miR-769-5p
hsa-miR-7843-5p
hsa-miR-7854-3p
hsa-miR-935
hsa-miR-9-3p
hsa-miR-95-3p
hsa-miR-99b-3p
hsa-miR-100-5p
hsa-miR-106b-3p
hsa-miR-1180-3p
hsa-miR-1226-3p
hsa-miR-125b-1-3p
hsa-miR-128-1-5p
hsa-miR-1303
hsa-miR-132-3p
hsa-miR-133a-5p
hsa-miR-1343-3p
hsa-miR-137-5p
hsa-miR-138-5p
hsa-miR-141-5p
hsa-miR-152-3p
hsa-miR-16-2-3p
hsa-miR-181c-3p
hsa-miR-188-5p
hsa-miR-18a-3p
hsa-miR-1910-5p
hsa-miR-197-5p
hsa-miR-200a-5p
hsa-miR-3074-5p
hsa-miR-30a-3p
hsa-miR-30b-5p
hsa-miR-3158-3p
hsa-miR-3177-3p
hsa-miR-331-3p
hsa-miR-331-5p
hsa-miR-339-5p
hsa-miR-34c-5p
hsa-miR-3605-3p
hsa-miR-3609
hsa-miR-3909
hsa-miR-3913-5p
hsa-miR-423-3p
hsa-miR-4429
hsa-miR-4446-3p
hsa-miR-4474-3p
hsa-miR-450a-2-3p
hsa-miR-450b-5p
hsa-miR-4521
hsa-miR-4525
hsa-miR-452-5p
hsa-miR-4677-3p
hsa-miR-486-5p
hsa-miR-500a-3p
hsa-miR-516b-5p
hsa-miR-574-3p
hsa-miR-589-5p
hsa-miR-656-5p
hsa-miR-671-3p
hsa-miR-6830-3p
hsa-miR-708-3p
hsa-miR-760
hsa-miR-766-5p
hsa-miR-7974
hsa-miR-876-3p
hsa-miR-885-3p
hsa-miR-93-3p
hsa-miR-99a-5p
hsa-miR-1279
hsa-miR-329-3p
hsa-miR-362-3p
hsa-miR-3941
hsa-miR-4264
hsa-miR-433-3p
hsa-miR-4480
hsa-miR-4662a-5p
hsa-miR-4768-5p
hsa-miR-4789-3p
hsa-miR-483-3p
hsa-miR-5007-3p
hsa-miR-599
hsa-miR-603
hsa-miR-622
hsa-miR-6817-3p
hsa-miR-6833-3p
hsa-miR-6845-3p
hsa-miR-6873-3p
hsa-miR-6881-3p
hsa-miR-6895-3p
hsa-miR-7110-3p
hsa-miR-8485
hsa-miR-877-3p
hsa-miR-942-5p
hsa-let-7e-3p
hsa-miR-10399-5p
hsa-miR-1291
hsa-miR-181d-5p
hsa-miR-187-3p
hsa-miR-200b-3p
hsa-miR-200c-3p
hsa-miR-212-3p
hsa-miR-374b-5p
hsa-miR-376a-5p
hsa-miR-379-3p
hsa-miR-502-3p
hsa-miR-544a
hsa-miR-592
hsa-miR-876-5p
hsa-miR-1-5p
hsa-miR-202-3p
hsa-let-7a-3p
hsa-let-7b-3p
hsa-let-7c-3p
hsa-let-7f-1-3p
hsa-let-7i-3p
hsa-miR-135a-5p
hsa-miR-199b-3p
hsa-miR-22-5p
hsa-miR-23a-5p
hsa-miR-363-3p
hsa-miR-374a-5p
hsa-miR-381-3p
hsa-miR-561-5p
hsa-miR-576-3p
hsa-miR-98-3p
hsa-miR-570-3p
hsa-miR-320a
hsa-miR-34b-5p
hsa-miR-380-5p
hsa-miR-513a-5p
hsa-miR-601
hsa-miR-363-5p
hsa-miR-593-3p
hsa-miR-665
hsa-miR-875-3p
hsa-miR-1299
hsa-miR-103a-2-5p
hsa-miR-4496
hsa-miR-3977
hsa-miR-3978
hsa-miR-4782-5p
hsa-miR-4790-3p
hsa-miR-5706
hsa-miR-6128
hsa-miR-651-3p
hsa-miR-142-5p
hsa-miR-302c-3p
hsa-miR-1246
hsa-miR-1292-5p
hsa-miR-150-3p
hsa-miR-23c
hsa-miR-3928-3p
hsa-miR-5000-3p
hsa-miR-584-5p
hsa-miR-590-5p
hsa-miR-373-3p
hsa-miR-520e
hsa-miR-520a-3p
hsa-miR-526b-3p
hsa-miR-520b
hsa-miR-520c-3p
hsa-miR-519d-3p
hsa-miR-520d-3p
hsa-miR-513a-3p
hsa-miR-302e
hsa-miR-3120-3p
hsa-miR-3622a-3p
hsa-miR-3622b-3p
hsa-miR-1273e
hsa-miR-3660
hsa-miR-3692-3p
hsa-miR-4526
hsa-miR-4539
hsa-miR-4724-5p
hsa-miR-548aw
hsa-miR-548g-5p
hsa-miR-513c-3p
hsa-miR-548x-5p
hsa-miR-548aj-5p
hsa-miR-3606-3p
hsa-miR-1468-3p
hsa-miR-548f-5p
hsa-miR-7158-3p
hsa-miR-1252
hsa-miR-613
hsa-miR-1
hsa-miR-3673
hsa-miR-1306
hsa-miR-1843
hsa-miR-421
hsa-miR-429
hsa-miR-101-5p
hsa-miR-1197
hsa-miR-138-2-3p
hsa-miR-153-3p
hsa-miR-3149
hsa-miR-362-5p
hsa-miR-369-3p
hsa-miR-505-5p
hsa-miR-1255a
hsa-miR-143-3p
hsa-miR-152-5p
hsa-miR-15a-3p
hsa-miR-24-1-5p
hsa-miR-3065-5p
hsa-miR-3176
hsa-miR-33b-3p
hsa-miR-378i
hsa-miR-4725-3p
hsa-miR-491-3p
hsa-miR-495-5p
hsa-miR-496
hsa-miR-497-3p
hsa-miR-499a-3p
hsa-miR-520h
hsa-miR-532-5p
hsa-miR-548at-5p
hsa-miR-5579-5p
hsa-miR-346
