# Supplementary material for: Identification of key lncRNAs associated with oxaliplatin resistance in colorectal cancer cells and isolated exosomes: From In-Silico prediction to In-Vitro validation
Source: PLoS One. 2024 Oct 14;19(10):e0311680. doi: 10.1371/journal.pone.0311680 (PMC11472961; doi:10.1371/journal.pone.0311680)
Supplement: S4 Table — (XLSX) [file pone.0311680.s004.xlsx]

## Sheet: DEmiRNAs
miRNA	baseMean	log2FoldChange	lfcSE	stat	pvalue	padj
hsa-miR-30a-5p	980.121	5.26172	0.223229	23.571	7.65e-123	5.41e-120
hsa-miR-30a-3p	34.9871	4.84312	0.52658	9.19731	3.67e-20	6.49e-18
hsa-miR-23a-3p	9077.7	0.959089	0.106566	8.99992	2.26e-19	3.19e-17
hsa-miR-629-5p	150.796	1.2049	0.170193	7.07959	1.45e-12	1.14e-10
hsa-miR-330-3p	171.194	0.874961	0.132237	6.61663	3.67e-11	1.86e-09
hsa-miR-27a-3p	4067.02	0.815973	0.144915	5.63068	1.79e-08	6.68e-07
hsa-miR-3189-3p	4.70631	5.799	1.17487	4.93588	7.98e-07	2.17e-05
hsa-miR-27a-5p	152.242	0.775457	0.16664	4.65349	3.26e-06	8.24e-05
hsa-miR-3065-3p	6.46675	2.23264	0.52811	4.2276	2.36e-05	0.000521858
hsa-miR-181c-3p	4.9134	2.79406	0.664417	4.20529	2.61e-05	0.000542208
hsa-miR-1296-5p	37.6904	0.803498	0.193517	4.15207	3.29e-05	0.00066556
hsa-miR-589-5p	96.7399	0.62904	0.153263	4.10433	4.05e-05	0.000754412
hsa-miR-877-5p	38.0341	0.950985	0.239025	3.9786	6.93e-05	0.00116695
hsa-miR-1843	4.14198	2.86089	0.798812	3.58143	0.000341718	0.00525205
hsa-miR-4672	2.12678	4.64265	1.3161	3.52758	0.000419379	0.00605105
hsa-miR-3667-3p	2.6044	3.90674	1.11823	3.4937	0.000476383	0.00673606
hsa-miR-24-2-5p	91.3013	1.40316	0.404647	3.46761	0.000525112	0.0071395
hsa-miR-144-5p	2.1176	3.5306	1.07364	3.28843	0.00100747	0.0122807
hsa-miR-130a-5p	1.3189	3.97511	1.215	3.2717	0.00106901	0.0125965
hsa-miR-3179	7.0144	1.96676	0.600864	3.27322	0.00106329	0.0125965
hsa-miR-149-5p	138.65	0.685075	0.212934	3.21731	0.00129397	0.0145212
hsa-miR-548ay-5p	10.2354	1.0985	0.342888	3.20368	0.00135682	0.0149887
hsa-miR-6715a-3p	2.64637	2.67263	0.844014	3.16657	0.0015425	0.0165234
hsa-miR-570-3p	2.43152	2.54389	0.841895	3.02162	0.00251422	0.0252489
hsa-miR-3130-5p	2.74624	2.21208	0.775208	2.85353	0.00432361	0.0391896
hsa-miR-6798-3p	2.98303	2.67452	0.954548	2.80187	0.0050808	0.0438758
hsa-miR-195-5p	18.5686	1.13377	0.405718	2.79449	0.0051982	0.0442787
hsa-miR-3928-3p	4.44266	2.00649	0.725074	2.76728	0.00565255	0.0475756
hsa-miR-23b-3p	2763.99	-2.4516	0.196109	-12.5012	7.35385e-36	2.59959e-33
hsa-miR-27b-3p	10679.7	-2.14835	0.181927	-11.8088	3.51342e-32	8.27997e-30
hsa-miR-889-3p	43.9782	-1.94865	0.235594	-8.27122	1.32595e-16	1.56241e-14
hsa-miR-205-5p	20.078	-5.83597	0.758599	-7.6931	1.43618e-14	1.45054e-12
hsa-miR-487b-3p	24.9793	-3.11875	0.413158	-7.54858	4.40019e-14	3.88866e-12
hsa-miR-323a-3p	15.2083	-2.81175	0.404352	-6.95373	3.55759e-12	2.51522e-10
hsa-miR-203a-3p	3870.17	-0.792547	0.114322	-6.93259	4.13219e-12	2.65587e-10
hsa-miR-409-3p	42.7065	-2.23982	0.33637	-6.6588	2.76076e-11	1.62655e-09
hsa-miR-23b-5p	14.2009	-2.47107	0.372262	-6.63798	3.18013e-11	1.7295e-09
hsa-miR-27b-5p	188.969	-2.96301	0.455853	-6.49992	8.03625e-11	3.78775e-09
hsa-miR-15a-5p	245.942	-0.618117	0.0997986	-6.19364	5.87888e-10	2.59773e-08
hsa-miR-494-3p	13.1473	-2.69595	0.444625	-6.06343	1.33247e-09	5.54151e-08
hsa-miR-376a-3p	13.6464	-3.30802	0.566814	-5.83616	5.34169e-09	2.0981e-07
hsa-miR-543	17.2348	-1.71226	0.310996	-5.50572	3.67655e-08	1.29966e-06
hsa-miR-449c-5p	24.6374	-1.54324	0.289121	-5.3377	9.41305e-08	3.16906e-06
hsa-miR-323b-3p	5.6162	-5.83453	1.11138	-5.24981	1.52258e-07	4.89301e-06
hsa-miR-376c-3p	10.0705	-2.39924	0.469827	-5.10665	3.27923e-07	1.00801e-05
hsa-miR-495-3p	7.72715	-3.52748	0.698211	-5.05217	4.36817e-07	1.28679e-05
hsa-miR-382-3p	16.385	-2.79922	0.565904	-4.94647	7.55729e-07	2.1372e-05
hsa-miR-100-5p	74177.9	-0.664478	0.141014	-4.71214	2.45127e-06	6.41871e-05
hsa-miR-192-5p	68.5777	-0.637412	0.145056	-4.39425	1.11157e-05	0.000270993
hsa-miR-218-5p	115.597	-0.864566	0.199853	-4.32602	1.51828e-05	0.000357808
hsa-miR-181a-5p	1936.32	-1.0607	0.246563	-4.30193	1.69316e-05	0.000386149
hsa-miR-379-5p	71.3183	-1.99138	0.472122	-4.21795	2.46538e-05	0.00052819
hsa-miR-134-5p	6.20279	-4.45353	1.07778	-4.13212	3.59425e-05	0.000705871
hsa-miR-329-3p	16.2427	-1.77442	0.430877	-4.11817	3.81894e-05	0.000729728
hsa-miR-410-3p	6.31948	-2.49371	0.612113	-4.07394	4.62238e-05	0.000837954
hsa-miR-449a	24.7954	-0.928938	0.232041	-4.00334	6.24551e-05	0.00107697
hsa-miR-24-1-5p	6.63537	-2.50302	0.650113	-3.85012	0.000118058	0.0019411
hsa-miR-654-3p	14.197	-1.69353	0.451245	-3.75302	0.000174718	0.0028074
hsa-miR-181a-3p	138.451	-0.834466	0.224573	-3.71578	0.000202575	0.00318268
hsa-miR-154-3p	8.41808	-2.12365	0.610885	-3.47635	0.000508295	0.00704636
hsa-miR-190a-5p	25.9804	-1.62973	0.475964	-3.42406	0.000616936	0.0080773
hsa-miR-181b-5p	1009.61	-1.20535	0.358403	-3.3631	0.000770731	0.00990739
hsa-miR-1185-1-3p	1.51715	-3.93251	1.1832	-3.32363	0.00088854	0.0112178
hsa-miR-382-5p	11.3121	-1.94054	0.588356	-3.29824	0.000972925	0.0120677
hsa-miR-4713-5p	4.14179	-1.97232	0.612613	-3.21952	0.00128406	0.0145212
hsa-miR-381-3p	9.84024	-2.15577	0.683836	-3.15247	0.00161896	0.0170837
hsa-miR-944	1.93227	-4.2834	1.40268	-3.05372	0.0022602	0.0231589
hsa-miR-181b-3p	28.2844	-0.991303	0.328348	-3.01906	0.00253561	0.0252489
hsa-miR-411-5p	22.0445	-1.83455	0.612384	-2.99575	0.00273769	0.0268826
hsa-miR-5001-5p	2.3713	-3.50919	1.19717	-2.93124	0.00337617	0.032698
hsa-miR-548az-5p	3.01721	-2.93455	1.0131	-2.89661	0.00377223	0.0355596
hsa-miR-369-3p	84.0214	-1.7076	0.597616	-2.85736	0.00427184	0.0391896
hsa-miR-655-3p	5.74416	-1.75144	0.617139	-2.83799	0.00453979	0.0406282
