# Supplementary material for: Identification of key lncRNAs associated with oxaliplatin resistance in colorectal cancer cells and isolated exosomes: From In-Silico prediction to In-Vitro validation
Source: PLoS One. 2024 Oct 14;19(10):e0311680. doi: 10.1371/journal.pone.0311680 (PMC11472961; doi:10.1371/journal.pone.0311680)
Supplement: S5 Table — (XLSX) [file pone.0311680.s005.xlsx]

## Sheet: Overlaped miRNAs
miRNAs
hsa-miR-23b-3p
hsa-miR-27b-3p
hsa-miR-205-5p
hsa-miR-203a-3p
hsa-miR-27b-5p
hsa-miR-15a-5p
hsa-miR-449c-5p
hsa-miR-100-5p
hsa-miR-192-5p
hsa-miR-218-5p
hsa-miR-181a-5p
hsa-miR-329-3p
hsa-miR-449a
hsa-miR-24-1-5p
hsa-miR-181a-3p
hsa-miR-190a-5p
hsa-miR-181b-5p
hsa-miR-1185-1-3p
hsa-miR-381-3p
hsa-miR-181b-3p
hsa-miR-369-3p
hsa-miR-655-3p
hsa-miR-30a-5p
hsa-miR-30a-3p
hsa-miR-23a-3p
hsa-miR-629-5p
hsa-miR-330-3p
hsa-miR-27a-3p
hsa-miR-27a-5p
hsa-miR-181c-3p
hsa-miR-1296-5p
hsa-miR-589-5p
hsa-miR-877-5p
hsa-miR-1843
hsa-miR-24-2-5p
hsa-miR-570-3p
hsa-miR-195-5p
hsa-miR-3928-3p

## Sheet: Sheet2
mRNAs	miRNAs
ITGB4	hsa-miR-100-5p
PRKACB	hsa-miR-100-5p
PXDN	hsa-miR-1296-5p
ITGB4	hsa-miR-1296-5p
PXDN	hsa-miR-15a-5p
NES	hsa-miR-15a-5p
ITGB4	hsa-miR-15a-5p
FGF9	hsa-miR-15a-5p
BDNF	hsa-miR-15a-5p
CD274	hsa-miR-15a-5p
PRKACB	hsa-miR-15a-5p
PXDN	hsa-miR-181a-3p
ITGB4	hsa-miR-181a-3p
PXDN	hsa-miR-181a-5p
NES	hsa-miR-181a-5p
FGF9	hsa-miR-181a-5p
BDNF	hsa-miR-181a-5p
PRKACB	hsa-miR-181a-5p
PXDN	hsa-miR-181b-3p
ITGB4	hsa-miR-181b-3p
SPP1	hsa-miR-181b-5p
PXDN	hsa-miR-181b-5p
NES	hsa-miR-181b-5p
ITGB4	hsa-miR-181b-5p
FGF9	hsa-miR-181b-5p
PRKACB	hsa-miR-181b-5p
ITGB4	hsa-miR-181c-3p
PXDN	hsa-miR-190a-5p
ITGB4	hsa-miR-190a-5p
PXDN	hsa-miR-192-5p
SPP1	hsa-miR-195-5p
PXDN	hsa-miR-195-5p
NES	hsa-miR-195-5p
JUN	hsa-miR-195-5p
ITGB4	hsa-miR-195-5p
FGF9	hsa-miR-195-5p
CD274	hsa-miR-195-5p
PRKACB	hsa-miR-195-5p
PXDN	hsa-miR-203a-3p
ITGB4	hsa-miR-203a-3p
PRKACB	hsa-miR-203a-3p
PXDN	hsa-miR-205-5p
NES	hsa-miR-205-5p
BDNF	hsa-miR-205-5p
PXDN	hsa-miR-218-5p
ITGB4	hsa-miR-218-5p
FGF9	hsa-miR-218-5p
PRKACB	hsa-miR-218-5p
PXDN	hsa-miR-23a-3p
NES	hsa-miR-23a-3p
ITGB4	hsa-miR-23a-3p
CD274	hsa-miR-23a-3p
PXDN	hsa-miR-23b-3p
NES	hsa-miR-23b-3p
JUN	hsa-miR-23b-3p
ITGB4	hsa-miR-23b-3p
CD274	hsa-miR-23b-3p
PRKACB	hsa-miR-23b-3p
PRKACB	hsa-miR-24-1-5p
PXDN	hsa-miR-24-2-5p
SPP1	hsa-miR-27a-3p
PXDN	hsa-miR-27a-3p
NES	hsa-miR-27a-3p
JUN	hsa-miR-27a-3p
ITGB4	hsa-miR-27a-3p
FGF9	hsa-miR-27a-3p
BDNF	hsa-miR-27a-3p
IL18	hsa-miR-27a-3p
SPP1	hsa-miR-27a-5p
NES	hsa-miR-27a-5p
JUN	hsa-miR-27a-5p
ITGB4	hsa-miR-27a-5p
BDNF	hsa-miR-27a-5p
PXDN	hsa-miR-27b-3p
NES	hsa-miR-27b-3p
JUN	hsa-miR-27b-3p
ITGB4	hsa-miR-27b-3p
BDNF	hsa-miR-27b-3p
PXDN	hsa-miR-27b-5p
BDNF	hsa-miR-27b-5p
ITGB4	hsa-miR-30a-3p
FGF9	hsa-miR-30a-3p
PRKACB	hsa-miR-30a-3p
PXDN	hsa-miR-30a-5p
ITGB4	hsa-miR-30a-5p
BDNF	hsa-miR-30a-5p
CD274	hsa-miR-30a-5p
PRKACB	hsa-miR-30a-5p
FGF9	hsa-miR-329-3p
SPP1	hsa-miR-330-3p
PRKACB	hsa-miR-369-3p
BDNF	hsa-miR-381-3p
CD274	hsa-miR-3928-3p
PRKACB	hsa-miR-3928-3p
PXDN	hsa-miR-449a
JUN	hsa-miR-449a
PRKACB	hsa-miR-449a
PXDN	hsa-miR-449c-5p
JUN	hsa-miR-449c-5p
ITGB4	hsa-miR-449c-5p
PRKACB	hsa-miR-449c-5p
CD274	hsa-miR-570-3p
ITGB4	hsa-miR-589-5p
BDNF	hsa-miR-589-5p
NES	hsa-miR-629-5p
JUN	hsa-miR-655-3p
PXDN	hsa-miR-877-5p
CD274	hsa-miR-877-5p
PRKACB	hsa-miR-877-5p
