# Supplementary material for: Identification of key lncRNAs associated with oxaliplatin resistance in colorectal cancer cells and isolated exosomes: From In-Silico prediction to In-Vitro validation
Source: PLoS One. 2024 Oct 14;19(10):e0311680. doi: 10.1371/journal.pone.0311680 (PMC11472961; doi:10.1371/journal.pone.0311680)
Supplement: S6 Table — (XLSX) [file pone.0311680.s006.xlsx]

## Sheet: Overlapped lncRNAs
lncRNAs
LINC00910
AC000120.1
AC003092.1
AC004080.5
AC004803.1
AC004943.2
AC005261.1
AC005332.6
AC005540.1
AC005562.1
AC006206.1
AC006504.5
AC008014.1
AC009269.5
AC010889.1
AC010973.2
AC011815.1
AC012236.1
AC015726.1
AC015813.1
AC015967.1
AC016394.2
AC016629.3
AC016705.2
AC016717.2
AC016747.1
AC016876.2
AC020661.1
AC021078.1
AC021092.1
AC021483.2
AC024075.2
AC026362.1
AC027020.2
AC037487.4
ZSCAN16-AS1
ZNF8-ERVK3-1
ZFAS1
ZEB1-AS1
Z93241.1
Z83843.1
XIST
VPS9D1-AS1
UCA1
TTLL7-IT1
TOB1-AS1
TMEM147-AS1
THUMPD3-AS1
THRB-IT1
TERC
STX17-AS1
STAG3L5P-PVRIG2P-PILRB
SOX2-OT
SNHG1
SNHG12
SNHG14
SNHG15
SNHG16
SNHG17
SNHG20
SNHG22
SNHG25
SNHG3
SNHG5
SNHG7
SCARNA9
SH3BP5-AS1
SLC9A3-AS1
RNF216P1
RASSF8-AS1
PSMA3-AS1
PCAT19
PAX8-AS1
OIP5-AS1
NUTM2B-AS1
NUTM2A-AS1
NR2F2-AS1
NORAD
NNT-AS1
NEAT1
MZF1-AS1
MRPS30-DT
MRPL20-AS1
MIRLET7BHG
MIR663AHG
MIR600HG
MIR503HG
MIR4458HG
MIR4435-2HG
MIR34AHG
MIR29B2CHG
MIR22HG
MIR222HG
MIR181A1HG
MIR100HG
MIAT
MEG8
MEG3
MCM3AP-AS1
MAGI2-AS3
MANEA-DT
MALAT1
LIPE-AS1
LINC02607
LINC02595
LINC02487
LINC02476
LINC02381
LINC02389
LINC02035
LINC01515
LINC01547
LINC01618
LINC01963
LINC01854
LINC01748
LINC01355
LINC01303
LINC01184
LINC01140
LINC01123
LINC01090
LINC01089
LINC00963
LINC00943
LINC00894
LINC00847
LINC00668
LINC00667
LINC00665
LINC00662
LINC00641
LINC00339
LINC00294
KCNQ1OT1
HELLPAR
HAND2-AS1
GUSBP11
GAS6-AS1
GAS5
GABPB1-IT1
GABPB1-AS1
FTX
FOXD2-AS1
FGD5-AS1
FAM106A
EPB41L4A-AS1
EMX2OS
EDRF1-DT
EBLN3P
DSCAM-AS1
DNAJC27-AS1
DLEU1
DLEU2
DANT2
DANCR
CTBP1-DT
CCDC18-AS1
CCDC144NL-AS1
CASC19
CARD8-AS1
C22orf34
C1RL-AS1
ARHGAP5-AS1
AP003119.3
AL731537.2
AL645608.2
AL592164.1
AL591848.3
AL590617.2
AL583810.1
AL442125.1
AL390728.4
AL355488.1
AL355075.4
AL354740.1
AL353796.1
AL162586.1
AL161891.1
AL160006.1
AL158835.3
AL138789.1
AL138756.1
AL121832.2
AL117335.1
AL117190.1
AL050341.2
AL035071.1
AL031666.3
AL031282.2
AL022311.1
AL021368.2
AF131215.4
AC145207.5
AC138904.1
AC124312.3
AC124045.1
AC112229.4
AC112220.2
AC110285.2
AC108449.2
AC107068.1
AC106820.4
AC106744.2
AC105345.1
AC099850.1
AC095055.1
AC093297.2
AC093010.2
AC092747.4
AC092279.1
AC092127.1
AC091564.7
AC091057.1
AC090198.1
AC087741.1
AC084809.2
AC079781.5
AC078795.2
AC069281.2
AC068205.2
AC067852.2
AC044784.1
ADAMTSL4-AS1

## Sheet: miRNA-lncRNA
miRNA	lncRNA
hsa-miR-329-3p	AC000120.1
hsa-miR-23b-3p	AC000120.1
hsa-miR-23a-3p	AC000120.1
hsa-miR-195-5p	AC003092.1
hsa-miR-15a-5p	AC003092.1
hsa-miR-330-3p	AC004080.5
hsa-miR-195-5p	AC004803.1
hsa-miR-15a-5p	AC004803.1
hsa-miR-195-5p	AC004943.2
hsa-miR-15a-5p	AC004943.2
hsa-miR-877-5p	AC005261.1
hsa-miR-449c-5p	AC005261.1
hsa-miR-27b-3p	AC005261.1
hsa-miR-27a-3p	AC005261.1
hsa-miR-195-5p	AC005261.1
hsa-miR-15a-5p	AC005261.1
hsa-miR-205-5p	AC005332.6
hsa-miR-195-5p	AC005540.1
hsa-miR-15a-5p	AC005540.1
hsa-miR-195-5p	AC005562.1
hsa-miR-15a-5p	AC005562.1
hsa-miR-589-5p	AC006206.1
hsa-miR-195-5p	AC006504.5
hsa-miR-15a-5p	AC006504.5
hsa-miR-629-5p	AC008014.1
hsa-miR-30a-5p	AC009269.5
hsa-miR-195-5p	AC010889.1
hsa-miR-15a-5p	AC010889.1
hsa-miR-100-5p	AC010973.2
hsa-miR-195-5p	AC011815.1
hsa-miR-15a-5p	AC011815.1
hsa-miR-30a-5p	AC012236.1
hsa-miR-655-3p	AC015726.1
hsa-miR-23b-3p	AC015726.1
hsa-miR-23a-3p	AC015726.1
hsa-miR-30a-5p	AC015813.1
hsa-miR-192-5p	AC015813.1
hsa-miR-655-3p	AC015967.1
hsa-miR-330-3p	AC016394.2
hsa-miR-27b-3p	AC016394.2
hsa-miR-27a-3p	AC016394.2
hsa-miR-27b-3p	AC016629.3
hsa-miR-27a-3p	AC016629.3
hsa-miR-449a	AC016705.2
hsa-miR-30a-5p	AC016717.2
hsa-miR-27b-3p	AC016717.2
hsa-miR-27a-3p	AC016717.2
hsa-miR-190a-5p	AC016717.2
hsa-miR-330-3p	AC016747.1
hsa-miR-589-5p	AC016876.2
hsa-miR-449c-5p	AC016876.2
hsa-miR-449a	AC016876.2
hsa-miR-381-3p	AC016876.2
hsa-miR-23b-3p	AC020661.1
hsa-miR-23a-3p	AC020661.1
hsa-miR-629-5p	AC021078.1
hsa-miR-330-3p	AC021078.1
hsa-miR-30a-5p	AC021078.1
hsa-miR-205-5p	AC021078.1
hsa-miR-195-5p	AC021078.1
hsa-miR-181b-5p	AC021078.1
hsa-miR-181a-5p	AC021078.1
hsa-miR-15a-5p	AC021078.1
hsa-miR-27b-3p	AC021092.1
hsa-miR-27a-3p	AC021092.1
hsa-miR-195-5p	AC021092.1
hsa-miR-190a-5p	AC021092.1
hsa-miR-15a-5p	AC021092.1
hsa-miR-27b-3p	AC021483.2
hsa-miR-27a-3p	AC021483.2
hsa-miR-195-5p	AC024075.2
hsa-miR-15a-5p	AC024075.2
hsa-miR-218-5p	AC026362.1
hsa-miR-330-3p	AC027020.2
hsa-miR-27b-3p	AC037487.4
hsa-miR-27a-3p	AC037487.4
hsa-miR-27b-3p	AC044784.1
hsa-miR-27a-3p	AC044784.1
hsa-miR-23b-3p	AC067852.2
hsa-miR-23a-3p	AC067852.2
hsa-miR-449c-5p	AC068205.2
hsa-miR-195-5p	AC069281.2
hsa-miR-15a-5p	AC069281.2
hsa-miR-1296-5p	AC069281.2
hsa-miR-30a-5p	AC078795.2
hsa-miR-330-3p	AC079781.5
hsa-miR-195-5p	AC079781.5
hsa-miR-15a-5p	AC079781.5
hsa-miR-381-3p	AC084809.2
hsa-miR-195-5p	AC087741.1
hsa-miR-15a-5p	AC087741.1
hsa-miR-655-3p	AC090198.1
hsa-miR-218-5p	AC091057.1
hsa-miR-23b-3p	AC091564.7
hsa-miR-23a-3p	AC091564.7
hsa-miR-205-5p	AC091564.7
hsa-miR-589-5p	AC092127.1
hsa-miR-195-5p	AC092127.1
hsa-miR-15a-5p	AC092127.1
hsa-miR-218-5p	AC092279.1
hsa-miR-190a-5p	AC092279.1
hsa-miR-181b-5p	AC092747.4
hsa-miR-181a-5p	AC092747.4
hsa-miR-381-3p	AC093010.2
hsa-miR-27b-3p	AC093010.2
hsa-miR-27a-3p	AC093010.2
hsa-miR-205-5p	AC093010.2
hsa-miR-330-3p	AC093297.2
hsa-miR-195-5p	AC093297.2
hsa-miR-15a-5p	AC093297.2
hsa-miR-27b-3p	AC095055.1
hsa-miR-27a-3p	AC095055.1
hsa-miR-589-5p	AC099850.1
hsa-miR-27b-3p	AC099850.1
hsa-miR-27a-3p	AC099850.1
hsa-miR-195-5p	AC105345.1
hsa-miR-15a-5p	AC105345.1
hsa-miR-195-5p	AC106744.2
hsa-miR-15a-5p	AC106744.2
hsa-miR-589-5p	AC106820.4
hsa-miR-629-5p	AC107068.1
hsa-miR-329-3p	AC108449.2
hsa-miR-30a-5p	AC110285.2
hsa-miR-1296-5p	AC110285.2
hsa-miR-181b-5p	AC112220.2
hsa-miR-181a-5p	AC112220.2
hsa-miR-1296-5p	AC112229.4
hsa-miR-330-3p	AC124045.1
hsa-miR-181b-5p	AC124312.3
hsa-miR-181a-5p	AC124312.3
hsa-miR-23b-3p	AC138904.1
hsa-miR-23a-3p	AC138904.1
hsa-miR-23b-3p	AC145207.5
hsa-miR-23a-3p	AC145207.5
hsa-miR-181b-5p	AC145207.5
hsa-miR-181a-5p	AC145207.5
hsa-miR-218-5p	ADAMTSL4-AS1
hsa-miR-449c-5p	AF131215.4
hsa-miR-329-3p	AF131215.4
hsa-miR-449c-5p	AF131215.4
hsa-miR-329-3p	AF131215.4
hsa-miR-30a-5p	AL021368.2
hsa-miR-181b-5p	AL021368.2
hsa-miR-181a-5p	AL021368.2
hsa-miR-655-3p	AL022311.1
hsa-miR-195-5p	AL031282.2
hsa-miR-15a-5p	AL031282.2
hsa-miR-181b-5p	AL031666.3
hsa-miR-181a-5p	AL031666.3
hsa-miR-655-3p	AL035071.1
hsa-miR-655-3p	AL035071.1
hsa-miR-330-3p	AL050341.2
hsa-miR-27b-3p	AL050341.2
hsa-miR-27a-3p	AL050341.2
hsa-miR-195-5p	AL117190.1
hsa-miR-15a-5p	AL117190.1
hsa-miR-195-5p	AL117335.1
hsa-miR-15a-5p	AL117335.1
hsa-miR-589-5p	AL121832.2
hsa-miR-655-3p	AL138756.1
hsa-miR-27b-3p	AL138789.1
hsa-miR-27a-3p	AL138789.1
hsa-miR-195-5p	AL158835.3
hsa-miR-15a-5p	AL158835.3
hsa-miR-629-5p	AL160006.1
hsa-miR-449c-5p	AL161891.1
hsa-miR-449a	AL162586.1
hsa-miR-27b-3p	AL353796.1
hsa-miR-27a-3p	AL353796.1
hsa-miR-100-5p	AL354740.1
hsa-miR-1296-5p	AL355075.4
hsa-miR-329-3p	AL355488.1
hsa-miR-330-3p	AL390728.4
hsa-miR-30a-5p	AL442125.1
hsa-miR-23b-3p	AL583810.1
hsa-miR-23a-3p	AL583810.1
hsa-miR-330-3p	AL590617.2
hsa-miR-449c-5p	AL591848.3
hsa-miR-589-5p	AL592164.1
hsa-miR-195-5p	AL645608.2
hsa-miR-15a-5p	AL645608.2
hsa-miR-195-5p	AL731537.2
hsa-miR-15a-5p	AL731537.2
hsa-miR-330-3p	AP003119.3
hsa-miR-449c-5p	ARHGAP5-AS1
hsa-miR-195-5p	C1RL-AS1
hsa-miR-15a-5p	C1RL-AS1
hsa-miR-449a	C22orf34
hsa-miR-655-3p	CARD8-AS1
hsa-miR-381-3p	CARD8-AS1
hsa-miR-330-3p	CASC19
hsa-miR-218-5p	CASC19
hsa-miR-218-5p	CCDC144NL-AS1
hsa-miR-30a-5p	CCDC18-AS1
hsa-miR-381-3p	CTBP1-DT
hsa-miR-30a-5p	CTBP1-DT
hsa-miR-629-5p	DANCR
hsa-miR-27b-3p	DANT2
hsa-miR-27a-3p	DANT2
hsa-miR-181b-5p	DANT2
hsa-miR-181a-5p	DANT2
hsa-miR-329-3p	DLEU1
hsa-miR-100-5p	DLEU1
hsa-miR-30a-5p	DLEU2
hsa-miR-192-5p	DNAJC27-AS1
hsa-miR-877-5p	DSCAM-AS1
hsa-miR-655-3p	EBLN3P
hsa-miR-195-5p	EDRF1-DT
hsa-miR-15a-5p	EDRF1-DT
hsa-miR-449a	EMX2OS
hsa-miR-30a-5p	EPB41L4A-AS1
hsa-miR-655-3p	FAM106A
hsa-miR-330-3p	FGD5-AS1
hsa-miR-195-5p	FGD5-AS1
hsa-miR-15a-5p	FGD5-AS1
hsa-miR-27b-3p	FOXD2-AS1
hsa-miR-27a-3p	FOXD2-AS1
hsa-miR-381-3p	FTX
hsa-miR-449c-5p	GABPB1-AS1
hsa-miR-330-3p	GABPB1-AS1
hsa-miR-195-5p	GABPB1-AS1
hsa-miR-15a-5p	GABPB1-AS1
hsa-miR-449c-5p	GABPB1-IT1
hsa-miR-330-3p	GABPB1-IT1
hsa-miR-190a-5p	GABPB1-IT1
hsa-miR-655-3p	GAS5
hsa-miR-449c-5p	GAS5
hsa-miR-23b-3p	GAS5
hsa-miR-23a-3p	GAS5
hsa-miR-205-5p	GAS5
hsa-miR-30a-5p	GAS6-AS1
hsa-miR-192-5p	GUSBP11
hsa-miR-449a	HAND2-AS1
hsa-miR-655-3p	HELLPAR
hsa-miR-27b-3p	HELLPAR
hsa-miR-27a-3p	HELLPAR
hsa-miR-23b-3p	HELLPAR
hsa-miR-23a-3p	HELLPAR
hsa-miR-195-5p	HELLPAR
hsa-miR-15a-5p	HELLPAR
hsa-miR-877-5p	KCNQ1OT1
hsa-miR-655-3p	KCNQ1OT1
hsa-miR-589-5p	KCNQ1OT1
hsa-miR-449c-5p	KCNQ1OT1
hsa-miR-449a	KCNQ1OT1
hsa-miR-329-3p	KCNQ1OT1
hsa-miR-27b-3p	KCNQ1OT1
hsa-miR-27a-3p	KCNQ1OT1
hsa-miR-218-5p	KCNQ1OT1
hsa-miR-195-5p	KCNQ1OT1
hsa-miR-192-5p	KCNQ1OT1
hsa-miR-181b-5p	KCNQ1OT1
hsa-miR-181a-5p	KCNQ1OT1
hsa-miR-15a-5p	KCNQ1OT1
hsa-miR-1296-5p	KCNQ1OT1
hsa-miR-877-5p	LINC00294
hsa-miR-205-5p	LINC00294
hsa-miR-330-3p	LINC00339
hsa-miR-195-5p	LINC00339
hsa-miR-15a-5p	LINC00339
hsa-miR-1296-5p	LINC00641
hsa-miR-195-5p	LINC00662
hsa-miR-15a-5p	LINC00662
hsa-miR-449a	LINC00665
hsa-miR-449a	LINC00667
hsa-miR-181b-5p	LINC00667
hsa-miR-181a-5p	LINC00667
hsa-miR-877-5p	LINC00668
hsa-miR-218-5p	LINC00847
hsa-miR-181b-5p	LINC00847
hsa-miR-181a-5p	LINC00847
hsa-miR-329-3p	LINC00894
hsa-miR-205-5p	LINC00894
hsa-miR-195-5p	LINC00894
hsa-miR-15a-5p	LINC00894
hsa-miR-877-5p	LINC00910
hsa-miR-195-5p	LINC00943
hsa-miR-15a-5p	LINC00943
hsa-miR-449c-5p	LINC00963
hsa-miR-381-3p	LINC01089
hsa-miR-30a-5p	LINC01089
hsa-miR-27b-3p	LINC01089
hsa-miR-877-5p	LINC01089
hsa-miR-381-3p	LINC01089
hsa-miR-30a-5p	LINC01089
hsa-miR-192-5p	LINC01089
hsa-miR-27a-3p	LINC01090
hsa-miR-449a	LINC01123
hsa-miR-218-5p	LINC01140
hsa-miR-195-5p	LINC01140
hsa-miR-195-5p	LINC01184
hsa-miR-15a-5p	LINC01184
hsa-miR-192-5p	LINC01303
hsa-miR-190a-5p	LINC01303
hsa-miR-15a-5p	LINC01355
hsa-miR-205-5p	LINC01515
hsa-miR-449a	LINC01547
hsa-miR-330-3p	LINC01618
hsa-miR-23b-3p	LINC01748
hsa-miR-23a-3p	LINC01748
hsa-miR-181b-5p	LINC01748
hsa-miR-181a-5p	LINC01748
hsa-miR-190a-5p	LINC01854
hsa-miR-190a-5p	LINC01854
hsa-miR-629-5p	LINC01963
hsa-miR-329-3p	LINC01963
hsa-miR-449a	LINC02035
hsa-miR-195-5p	LINC02035
hsa-miR-15a-5p	LINC02035
hsa-miR-27b-3p	LINC02381
hsa-miR-27a-3p	LINC02381
hsa-miR-23b-3p	LINC02389
hsa-miR-23a-3p	LINC02389
hsa-miR-181b-5p	LINC02476
hsa-miR-181a-5p	LINC02476
hsa-miR-329-3p	LINC02487
hsa-miR-218-5p	LINC02595
hsa-miR-190a-5p	LINC02607
hsa-miR-330-3p	LIPE-AS1
hsa-miR-655-3p	MAGI2-AS3
hsa-miR-589-5p	MAGI2-AS3
hsa-miR-449c-5p	MAGI2-AS3
hsa-miR-30a-5p	MALAT1
hsa-miR-23b-3p	MALAT1
hsa-miR-23a-3p	MALAT1
hsa-miR-218-5p	MALAT1
hsa-miR-205-5p	MALAT1
hsa-miR-181b-5p	MALAT1
hsa-miR-181a-5p	MALAT1
hsa-miR-181a-5p	MANEA-DT
hsa-miR-23b-3p	MCM3AP-AS1
hsa-miR-23a-3p	MCM3AP-AS1
hsa-miR-195-5p	MCM3AP-AS1
hsa-miR-190a-5p	MCM3AP-AS1
hsa-miR-15a-5p	MCM3AP-AS1
hsa-miR-330-3p	MEG3
hsa-miR-27b-3p	MEG3
hsa-miR-27a-3p	MEG3
hsa-miR-23b-3p	MEG3
hsa-miR-23a-3p	MEG3
hsa-miR-218-5p	MEG3
hsa-miR-181b-5p	MEG3
hsa-miR-181a-5p	MEG3
hsa-miR-15a-5p	MEG8
hsa-miR-195-5p	MEG8
hsa-miR-877-5p	MIAT
hsa-miR-329-3p	MIAT
hsa-miR-181b-5p	MIAT
hsa-miR-181a-5p	MIAT
hsa-miR-218-5p	MIR100HG
hsa-miR-330-3p	MIR181A1HG
hsa-miR-449c-5p	MIR222HG
hsa-miR-30a-5p	MIR222HG
hsa-miR-181b-5p	MIR222HG
hsa-miR-181a-5p	MIR222HG
hsa-miR-629-5p	MIR22HG
hsa-miR-629-5p	MIR29B2CHG
hsa-miR-449a	MIR29B2CHG
hsa-miR-205-5p	MIR29B2CHG
hsa-miR-195-5p	MIR29B2CHG
hsa-miR-15a-5p	MIR29B2CHG
hsa-miR-1296-5p	MIR29B2CHG
hsa-miR-15a-5p	MIR34AHG
hsa-miR-330-3p	MIR4435-2HG
hsa-miR-195-5p	MIR4435-2HG
hsa-miR-15a-5p	MIR4435-2HG
hsa-miR-181b-5p	MIR4458HG
hsa-miR-181a-5p	MIR4458HG
hsa-miR-195-5p	MIR503HG
hsa-miR-15a-5p	MIR503HG
hsa-miR-330-3p	MIR600HG
hsa-miR-330-3p	MIR663AHG
hsa-miR-449c-5p	MIRLET7BHG
hsa-miR-195-5p	MRPL20-AS1
hsa-miR-15a-5p	MRPL20-AS1
hsa-miR-329-3p	MRPS30-DT
hsa-miR-195-5p	MZF1-AS1
hsa-miR-15a-5p	MZF1-AS1
hsa-miR-877-5p	NEAT1
hsa-miR-655-3p	NEAT1
hsa-miR-629-5p	NEAT1
hsa-miR-449c-5p	NEAT1
hsa-miR-449a	NEAT1
hsa-miR-381-3p	NEAT1
hsa-miR-330-3p	NEAT1
hsa-miR-329-3p	NEAT1
hsa-miR-30a-5p	NEAT1
hsa-miR-27b-3p	NEAT1
hsa-miR-27a-3p	NEAT1
hsa-miR-23b-3p	NEAT1
hsa-miR-23a-3p	NEAT1
hsa-miR-218-5p	NEAT1
hsa-miR-205-5p	NEAT1
hsa-miR-195-5p	NEAT1
hsa-miR-181b-5p	NEAT1
hsa-miR-181a-5p	NEAT1
hsa-miR-15a-5p	NEAT1
hsa-miR-23b-3p	NNT-AS1
hsa-miR-23a-3p	NNT-AS1
hsa-miR-181b-5p	NNT-AS1
hsa-miR-181a-5p	NNT-AS1
hsa-miR-30a-5p	NORAD
hsa-miR-205-5p	NORAD
hsa-miR-181b-5p	NORAD
hsa-miR-181a-5p	NORAD
hsa-miR-23b-3p	NR2F2-AS1
hsa-miR-23a-3p	NR2F2-AS1
hsa-miR-449c-5p	NUTM2A-AS1
hsa-miR-449a	NUTM2A-AS1
hsa-miR-195-5p	NUTM2A-AS1
hsa-miR-449c-5p	NUTM2B-AS1
hsa-miR-449a	NUTM2B-AS1
hsa-miR-23b-3p	NUTM2B-AS1
hsa-miR-23a-3p	NUTM2B-AS1
hsa-miR-589-5p	OIP5-AS1
hsa-miR-449c-5p	OIP5-AS1
hsa-miR-381-3p	OIP5-AS1
hsa-miR-330-3p	OIP5-AS1
hsa-miR-30a-5p	OIP5-AS1
hsa-miR-27b-3p	OIP5-AS1
hsa-miR-27a-3p	OIP5-AS1
hsa-miR-23b-3p	OIP5-AS1
hsa-miR-23a-3p	OIP5-AS1
hsa-miR-218-5p	OIP5-AS1
hsa-miR-181b-5p	OIP5-AS1
hsa-miR-181a-5p	OIP5-AS1
hsa-miR-195-5p	PAX8-AS1
hsa-miR-15a-5p	PAX8-AS1
hsa-miR-629-5p	PCAT19
hsa-miR-329-3p	PSMA3-AS1
hsa-miR-27a-3p	RASSF8-AS1
hsa-miR-877-5p	RNF216P1
hsa-miR-195-5p	RNF216P1
hsa-miR-15a-5p	RNF216P1
hsa-miR-329-3p	SCARNA9
hsa-miR-195-5p	SH3BP5-AS1
hsa-miR-15a-5p	SH3BP5-AS1
hsa-miR-449a	SLC9A3-AS1
hsa-miR-195-5p	SLC9A3-AS1
hsa-miR-15a-5p	SLC9A3-AS1
hsa-miR-1296-5p	SNHG1
hsa-miR-181b-5p	SNHG12
hsa-miR-181a-5p	SNHG12
hsa-miR-15a-5p	SNHG12
hsa-miR-629-5p	SNHG14
hsa-miR-449a	SNHG14
hsa-miR-330-3p	SNHG14
hsa-miR-329-3p	SNHG14
hsa-miR-30a-5p	SNHG14
hsa-miR-27b-3p	SNHG14
hsa-miR-27a-3p	SNHG14
hsa-miR-205-5p	SNHG14
hsa-miR-181b-5p	SNHG14
hsa-miR-181a-5p	SNHG14
hsa-miR-1296-5p	SNHG14
hsa-miR-589-5p	SNHG15
hsa-miR-1296-5p	SNHG15
hsa-miR-877-5p	SNHG16
hsa-miR-23b-3p	SNHG16
hsa-miR-23a-3p	SNHG16
hsa-miR-218-5p	SNHG16
hsa-miR-205-5p	SNHG16
hsa-miR-195-5p	SNHG16
hsa-miR-190a-5p	SNHG16
hsa-miR-15a-5p	SNHG16
hsa-miR-381-3p	SNHG17
hsa-miR-329-3p	SNHG17
hsa-miR-1296-5p	SNHG20
hsa-miR-27b-3p	SNHG22
hsa-miR-27a-3p	SNHG22
hsa-miR-330-3p	SNHG25
hsa-miR-195-5p	SNHG25
hsa-miR-15a-5p	SNHG25
hsa-miR-449c-5p	SNHG3
hsa-miR-23b-3p	SNHG5
hsa-miR-23a-3p	SNHG5
hsa-miR-181b-5p	SNHG5
hsa-miR-181a-5p	SNHG5
hsa-miR-449c-5p	SNHG7
hsa-miR-449a	SNHG7
hsa-miR-181b-5p	SNHG7
hsa-miR-181a-5p	SNHG7
hsa-miR-218-5p	SOX2-OT
hsa-miR-205-5p	SOX2-OT
hsa-miR-192-5p	SOX2-OT
hsa-miR-449a	STAG3L5P-PVRIG2P-PILRB
hsa-miR-329-3p	STAG3L5P-PVRIG2P-PILRB
hsa-miR-218-5p	STAG3L5P-PVRIG2P-PILRB
hsa-miR-195-5p	STAG3L5P-PVRIG2P-PILRB
hsa-miR-15a-5p	STAG3L5P-PVRIG2P-PILRB
hsa-miR-195-5p	STX17-AS1
hsa-miR-15a-5p	STX17-AS1
hsa-miR-449a	TERC
hsa-miR-27a-3p	TERC
hsa-miR-27b-3p	TERC
hsa-miR-27b-5p	TERC
hsa-miR-15a-5p	TERC
hsa-miR-195-5p	TERC
hsa-miR-330-3p	TERC
hsa-miR-449c-5p	THRB-IT1
hsa-miR-23b-3p	THRB-IT1
hsa-miR-23a-3p	THRB-IT1
hsa-miR-23a-3p	THRB-IT1
hsa-miR-23b-3p	THUMPD3-AS1
hsa-miR-23a-3p	THUMPD3-AS1
hsa-miR-218-5p	THUMPD3-AS1
hsa-miR-195-5p	THUMPD3-AS1
hsa-miR-181b-5p	THUMPD3-AS1
hsa-miR-181a-5p	THUMPD3-AS1
hsa-miR-15a-5p	THUMPD3-AS1
hsa-miR-877-5p	THUMPD3-AS1
hsa-miR-589-5p	THUMPD3-AS1
hsa-miR-30a-3p	THUMPD3-AS1
hsa-miR-27a-3p	THUMPD3-AS1
hsa-miR-27b-3p	THUMPD3-AS1
hsa-miR-27b-5p	THUMPD3-AS1
hsa-miR-23a-3p	THUMPD3-AS1
hsa-miR-23b-3p	THUMPD3-AS1
hsa-miR-181a-5p	THUMPD3-AS1
hsa-miR-181b-5p	THUMPD3-AS1
hsa-miR-1296-5p	THUMPD3-AS1
hsa-miR-15a-5p	THUMPD3-AS1
hsa-miR-218-5p	THUMPD3-AS1
hsa-miR-27b-3p	TMEM147-AS1
hsa-miR-27a-3p	TMEM147-AS1
hsa-miR-30a-5p	TMEM147-AS1
hsa-miR-27a-3p	TMEM147-AS1
hsa-miR-23a-3p	TMEM147-AS1
hsa-miR-23b-3p	TMEM147-AS1
hsa-miR-15a-5p	TMEM147-AS1
hsa-miR-218-5p	TMEM147-AS1
hsa-miR-27b-3p	TOB1-AS1
hsa-miR-27a-3p	TOB1-AS1
hsa-miR-30a-5p	TOB1-AS1
hsa-miR-27a-3p	TOB1-AS1
hsa-miR-381-3p	TTLL7-IT1
hsa-miR-27a-3p	TTLL7-IT1
hsa-miR-15a-5p	TTLL7-IT1
hsa-miR-195-5p	TTLL7-IT1
hsa-miR-218-5p	TTLL7-IT1
hsa-miR-190a-5p	UCA1
hsa-miR-877-5p	UCA1
hsa-miR-27a-5p	UCA1
hsa-miR-203a-3p	UCA1
hsa-miR-23b-3p	VPS9D1-AS1
hsa-miR-23a-3p	VPS9D1-AS1
hsa-miR-877-5p	VPS9D1-AS1
hsa-miR-629-5p	VPS9D1-AS1
hsa-miR-449c-5p	VPS9D1-AS1
hsa-miR-27a-3p	VPS9D1-AS1
hsa-miR-27b-3p	VPS9D1-AS1
hsa-miR-1296-5p	VPS9D1-AS1
hsa-miR-15a-5p	VPS9D1-AS1
hsa-miR-192-5p	VPS9D1-AS1
hsa-miR-195-5p	VPS9D1-AS1
hsa-miR-218-5p	VPS9D1-AS1
hsa-miR-877-5p	XIST
hsa-miR-655-3p	XIST
hsa-miR-629-5p	XIST
hsa-miR-381-3p	XIST
hsa-miR-330-3p	XIST
hsa-miR-329-3p	XIST
hsa-miR-30a-5p	XIST
hsa-miR-27b-3p	XIST
hsa-miR-27a-3p	XIST
hsa-miR-23b-3p	XIST
hsa-miR-23a-3p	XIST
hsa-miR-195-5p	XIST
hsa-miR-192-5p	XIST
hsa-miR-181b-5p	XIST
hsa-miR-181a-5p	XIST
hsa-miR-15a-5p	XIST
hsa-miR-1296-5p	XIST
hsa-miR-877-5p	XIST
hsa-miR-629-5p	XIST
hsa-miR-449c-5p	XIST
hsa-miR-449a	XIST
hsa-miR-30a-3p	XIST
hsa-miR-30a-5p	XIST
hsa-miR-27a-3p	XIST
hsa-miR-27b-3p	XIST
hsa-miR-23a-3p	XIST
hsa-miR-23b-3p	XIST
hsa-miR-181a-5p	XIST
hsa-miR-181b-5p	XIST
hsa-miR-100-5p	XIST
hsa-miR-15a-5p	XIST
hsa-miR-192-5p	XIST
hsa-miR-195-5p	XIST
hsa-miR-218-5p	XIST
hsa-miR-203a-3p	XIST
hsa-miR-330-3p	XIST
hsa-miR-655-3p	Z83843.1
hsa-miR-27b-3p	Z83843.1
hsa-miR-27a-3p	Z83843.1
hsa-miR-23b-3p	Z83843.1
hsa-miR-23a-3p	Z83843.1
hsa-miR-30a-5p	Z83843.1
hsa-miR-27a-3p	Z83843.1
hsa-miR-27b-3p	Z83843.1
hsa-miR-23a-3p	Z83843.1
hsa-miR-23b-3p	Z83843.1
hsa-miR-100-5p	Z83843.1
hsa-miR-15a-5p	Z83843.1
hsa-miR-218-5p	Z83843.1
hsa-miR-23b-3p	Z93241.1
hsa-miR-23a-3p	Z93241.1
hsa-miR-877-5p	Z93241.1
hsa-miR-449c-5p	Z93241.1
hsa-miR-27a-3p	Z93241.1
hsa-miR-23a-3p	Z93241.1
hsa-miR-23b-3p	Z93241.1
hsa-miR-100-5p	Z93241.1
hsa-miR-15a-5p	Z93241.1
hsa-miR-195-5p	Z93241.1
hsa-miR-330-3p	ZEB1-AS1
hsa-miR-27a-3p	ZEB1-AS1
hsa-miR-23a-3p	ZEB1-AS1
hsa-miR-181a-5p	ZEB1-AS1
hsa-miR-181b-5p	ZEB1-AS1
hsa-miR-218-5p	ZEB1-AS1
hsa-miR-449c-5p	ZFAS1
hsa-miR-449c-5p	ZFAS1
hsa-miR-30a-3p	ZFAS1
hsa-miR-30a-5p	ZFAS1
hsa-miR-27a-3p	ZFAS1
hsa-miR-27a-5p	ZFAS1
hsa-miR-27b-3p	ZFAS1
hsa-miR-23a-3p	ZFAS1
hsa-miR-23b-3p	ZFAS1
hsa-miR-181a-5p	ZFAS1
hsa-miR-181b-5p	ZFAS1
hsa-miR-100-5p	ZFAS1
hsa-miR-15a-5p	ZFAS1
hsa-miR-218-5p	ZFAS1
hsa-miR-203a-3p	ZFAS1
hsa-miR-181a-3p	ZFAS1
hsa-miR-329-3p	ZNF8-ERVK3-1
hsa-miR-205-5p	ZNF8-ERVK3-1
hsa-miR-181b-5p	ZNF8-ERVK3-1
hsa-miR-15a-5p	ZNF8-ERVK3-1
hsa-miR-23b-3p	ZSCAN16-AS1
hsa-miR-23a-3p	ZSCAN16-AS1
hsa-miR-181b-5p	ZSCAN16-AS1
hsa-miR-181a-5p	ZSCAN16-AS1
hsa-miR-181a-5p	ZSCAN16-AS1
hsa-miR-181b-5p	ZSCAN16-AS1
hsa-miR-15a-5p	ZSCAN16-AS1
hsa-miR-195-5p	ZSCAN16-AS1
hsa-miR-15a-5p	STX17-AS1
hsa-miR-195-5p	STX17-AS1
hsa-miR-27a-3p	STAG3L5P-PVRIG2P-PILRB
hsa-miR-23a-3p	STAG3L5P-PVRIG2P-PILRB
hsa-miR-23b-3p	STAG3L5P-PVRIG2P-PILRB
hsa-miR-15a-5p	STAG3L5P-PVRIG2P-PILRB
hsa-miR-195-5p	STAG3L5P-PVRIG2P-PILRB
hsa-miR-27a-3p	SOX2-OT
hsa-miR-27b-3p	SOX2-OT
hsa-miR-23a-3p	SOX2-OT
hsa-miR-23b-3p	SOX2-OT
hsa-miR-181a-5p	SOX2-OT
hsa-miR-1296-5p	SOX2-OT
hsa-miR-15a-5p	SOX2-OT
hsa-miR-218-5p	SOX2-OT
hsa-miR-877-5p	SNHG7
hsa-miR-30a-5p	SNHG7
hsa-miR-27a-3p	SNHG7
hsa-miR-27a-5p	SNHG7
hsa-miR-27b-3p	SNHG7
hsa-miR-24-2-5p	SNHG7
hsa-miR-23a-3p	SNHG7
hsa-miR-15a-5p	SNHG7
hsa-miR-190a-5p	SNHG7
hsa-miR-195-5p	SNHG7
hsa-miR-877-5p	SNHG1
hsa-miR-629-5p	SNHG1
hsa-miR-449c-5p	SNHG1
hsa-miR-30a-3p	SNHG1
hsa-miR-30a-5p	SNHG1
hsa-miR-27a-3p	SNHG1
hsa-miR-27a-5p	SNHG1
hsa-miR-27b-3p	SNHG1
hsa-miR-27b-5p	SNHG1
hsa-miR-23a-3p	SNHG1
hsa-miR-23b-3p	SNHG1
hsa-miR-181a-5p	SNHG1
hsa-miR-181b-3p	SNHG1
hsa-miR-15a-5p	SNHG1
hsa-miR-190a-5p	SNHG1
hsa-miR-195-5p	SNHG1
hsa-miR-218-5p	SNHG1
hsa-miR-205-5p	SNHG1
hsa-miR-203a-3p	SNHG1
hsa-miR-181a-3p	SNHG1
hsa-miR-30a-5p	SNHG12
hsa-miR-27a-3p	SNHG12
hsa-miR-27b-3p	SNHG12
hsa-miR-23a-3p	SNHG12
hsa-miR-23b-3p	SNHG12
hsa-miR-181a-5p	SNHG12
hsa-miR-15a-5p	SNHG12
hsa-miR-192-5p	SNHG12
hsa-miR-195-5p	SNHG12
hsa-miR-218-5p	SNHG12
hsa-miR-877-5p	SNHG14
hsa-miR-629-5p	SNHG14
hsa-miR-449c-5p	SNHG14
hsa-miR-449a	SNHG14
hsa-miR-30a-3p	SNHG14
hsa-miR-30a-5p	SNHG14
hsa-miR-27a-3p	SNHG14
hsa-miR-27b-3p	SNHG14
hsa-miR-23a-3p	SNHG14
hsa-miR-23b-3p	SNHG14
hsa-miR-181a-5p	SNHG14
hsa-miR-181b-5p	SNHG14
hsa-miR-100-5p	SNHG14
hsa-miR-1296-5p	SNHG14
hsa-miR-15a-5p	SNHG14
hsa-miR-190a-5p	SNHG14
hsa-miR-192-5p	SNHG14
hsa-miR-195-5p	SNHG14
hsa-miR-218-5p	SNHG14
hsa-miR-205-5p	SNHG14
hsa-miR-203a-3p	SNHG14
hsa-miR-27b-3p	SNHG15
hsa-miR-181a-5p	SNHG15
hsa-miR-181b-5p	SNHG15
hsa-miR-15a-5p	SNHG15
hsa-miR-195-5p	SNHG15
hsa-miR-218-5p	SNHG15
hsa-miR-205-5p	SNHG15
hsa-miR-203a-3p	SNHG15
hsa-miR-877-5p	SNHG16
hsa-miR-30a-3p	SNHG16
hsa-miR-30a-5p	SNHG16
hsa-miR-27a-3p	SNHG16
hsa-miR-27a-5p	SNHG16
hsa-miR-27b-3p	SNHG16
hsa-miR-23a-3p	SNHG16
hsa-miR-23b-3p	SNHG16
hsa-miR-181c-3p	SNHG16
hsa-miR-15a-5p	SNHG16
hsa-miR-192-5p	SNHG16
hsa-miR-195-5p	SNHG16
hsa-miR-218-5p	SNHG16
hsa-miR-205-5p	SNHG16
hsa-miR-203a-3p	SNHG16
hsa-miR-27a-3p	SNHG17
hsa-miR-15a-5p	SNHG17
hsa-miR-589-5p	SNHG22
hsa-miR-27a-3p	SNHG22
hsa-miR-27b-3p	SNHG22
hsa-miR-27b-5p	SNHG22
hsa-miR-24-2-5p	SNHG22
hsa-miR-23a-3p	SNHG22
hsa-miR-23b-3p	SNHG22
hsa-miR-1296-5p	SNHG22
hsa-miR-205-5p	SNHG22
hsa-miR-27a-3p	SNHG25
hsa-miR-27b-3p	SNHG25
hsa-miR-23a-3p	SNHG25
hsa-miR-15a-5p	SNHG25
hsa-miR-192-5p	SNHG25
hsa-miR-195-5p	SNHG25
hsa-miR-218-5p	SNHG25
hsa-miR-589-5p	SNHG3
hsa-miR-449c-5p	SNHG3
hsa-miR-27a-3p	SNHG3
hsa-miR-27b-3p	SNHG3
hsa-miR-27b-5p	SNHG3
hsa-miR-1296-5p	SNHG3
hsa-miR-15a-5p	SNHG3
hsa-miR-192-5p	SNHG3
hsa-miR-218-5p	SNHG3
hsa-miR-205-5p	SNHG3
hsa-miR-629-5p	SNHG5
hsa-miR-27a-3p	SNHG5
hsa-miR-27b-3p	SNHG5
hsa-miR-23a-3p	SNHG5
hsa-miR-23b-3p	SNHG5
hsa-miR-181a-5p	SNHG5
hsa-miR-181b-5p	SNHG5
hsa-miR-1296-5p	SNHG5
hsa-miR-218-5p	SNHG5
hsa-miR-205-5p	SNHG5
hsa-miR-877-5p	SNHG20
hsa-miR-27a-3p	SNHG20
hsa-miR-27b-3p	SNHG20
hsa-miR-23a-3p	SNHG20
hsa-miR-23b-3p	SNHG20
hsa-miR-15a-5p	SNHG20
hsa-miR-195-5p	SNHG20
hsa-miR-218-5p	SNHG20
hsa-miR-877-5p	SLC9A3-AS1
hsa-miR-449c-5p	SLC9A3-AS1
hsa-miR-449a	SLC9A3-AS1
hsa-miR-27a-3p	SLC9A3-AS1
hsa-miR-27b-5p	SLC9A3-AS1
hsa-miR-23a-3p	SLC9A3-AS1
hsa-miR-15a-5p	SLC9A3-AS1
hsa-miR-195-5p	SLC9A3-AS1
hsa-miR-218-5p	SLC9A3-AS1
hsa-miR-589-5p	SH3BP5-AS1
hsa-miR-23a-3p	SH3BP5-AS1
hsa-miR-15a-5p	SH3BP5-AS1
hsa-miR-192-5p	SH3BP5-AS1
hsa-miR-195-5p	SH3BP5-AS1
hsa-miR-218-5p	SH3BP5-AS1
hsa-miR-877-5p	SCARNA9
hsa-miR-30a-3p	SCARNA9
hsa-miR-30a-5p	SCARNA9
hsa-miR-27b-5p	SCARNA9
hsa-miR-23a-3p	SCARNA9
hsa-miR-181b-5p	SCARNA9
hsa-miR-181c-3p	SCARNA9
hsa-miR-15a-5p	SCARNA9
hsa-miR-205-5p	SCARNA9
hsa-miR-181a-3p	SCARNA9
hsa-miR-877-5p	RNF216P1
hsa-miR-27a-3p	RNF216P1
hsa-miR-27b-3p	RNF216P1
hsa-miR-181a-5p	RNF216P1
hsa-miR-181b-3p	RNF216P1
hsa-miR-181b-5p	RNF216P1
hsa-miR-15a-5p	RNF216P1
hsa-miR-195-5p	RNF216P1
hsa-miR-203a-3p	RNF216P1
hsa-miR-27a-3p	RASSF8-AS1
hsa-miR-27b-3p	RASSF8-AS1
hsa-miR-24-2-5p	RASSF8-AS1
hsa-miR-15a-5p	RASSF8-AS1
hsa-miR-15a-5p	PCAT19
hsa-miR-195-5p	PCAT19
hsa-miR-877-5p	PAX8-AS1
hsa-miR-30a-5p	PAX8-AS1
hsa-miR-27a-3p	PAX8-AS1
hsa-miR-27b-3p	PAX8-AS1
hsa-miR-27b-5p	PAX8-AS1
hsa-miR-23a-3p	PAX8-AS1
hsa-miR-23b-3p	PAX8-AS1
hsa-miR-181a-5p	PAX8-AS1
hsa-miR-15a-5p	PAX8-AS1
hsa-miR-195-5p	PAX8-AS1
hsa-miR-203a-3p	PAX8-AS1
hsa-miR-330-3p	PAX8-AS1
hsa-miR-877-5p	OIP5-AS1
hsa-miR-449c-5p	OIP5-AS1
hsa-miR-30a-3p	OIP5-AS1
hsa-miR-30a-5p	OIP5-AS1
hsa-miR-27a-3p	OIP5-AS1
hsa-miR-27b-3p	OIP5-AS1
hsa-miR-27b-5p	OIP5-AS1
hsa-miR-23a-3p	OIP5-AS1
hsa-miR-23b-3p	OIP5-AS1
hsa-miR-181a-5p	OIP5-AS1
hsa-miR-181b-3p	OIP5-AS1
hsa-miR-181b-5p	OIP5-AS1
hsa-miR-100-5p	OIP5-AS1
hsa-miR-1296-5p	OIP5-AS1
hsa-miR-15a-5p	OIP5-AS1
hsa-miR-190a-5p	OIP5-AS1
hsa-miR-195-5p	OIP5-AS1
hsa-miR-218-5p	OIP5-AS1
hsa-miR-203a-3p	OIP5-AS1
hsa-miR-381-3p	OIP5-AS1
hsa-miR-330-3p	OIP5-AS1
hsa-miR-181a-3p	OIP5-AS1
hsa-miR-27a-3p	NUTM2B-AS1
hsa-miR-27b-3p	NUTM2B-AS1
hsa-miR-23a-3p	NUTM2B-AS1
hsa-miR-23b-3p	NUTM2B-AS1
hsa-miR-181a-5p	NUTM2B-AS1
hsa-miR-15a-5p	NUTM2B-AS1
hsa-miR-195-5p	NUTM2B-AS1
hsa-miR-205-5p	NUTM2B-AS1
hsa-miR-877-5p	NUTM2A-AS1
hsa-miR-30a-5p	NUTM2A-AS1
hsa-miR-15a-5p	NUTM2A-AS1
hsa-miR-203a-3p	NUTM2A-AS1
hsa-miR-30a-3p	NR2F2-AS1
hsa-miR-23a-3p	NR2F2-AS1
hsa-miR-15a-5p	NR2F2-AS1
hsa-miR-877-5p	NORAD
hsa-miR-629-5p	NORAD
hsa-miR-589-5p	NORAD
hsa-miR-30a-3p	NORAD
hsa-miR-30a-5p	NORAD
hsa-miR-27a-3p	NORAD
hsa-miR-27a-5p	NORAD
hsa-miR-27b-3p	NORAD
hsa-miR-23a-3p	NORAD
hsa-miR-23b-3p	NORAD
hsa-miR-181a-5p	NORAD
hsa-miR-181b-5p	NORAD
hsa-miR-100-5p	NORAD
hsa-miR-1296-5p	NORAD
hsa-miR-15a-5p	NORAD
hsa-miR-190a-5p	NORAD
hsa-miR-192-5p	NORAD
hsa-miR-195-5p	NORAD
hsa-miR-218-5p	NORAD
hsa-miR-205-5p	NORAD
hsa-miR-203a-3p	NORAD
hsa-miR-181a-3p	NORAD
hsa-miR-877-5p	NNT-AS1
hsa-miR-629-5p	NNT-AS1
hsa-miR-449a	NNT-AS1
hsa-miR-30a-5p	NNT-AS1
hsa-miR-27a-3p	NNT-AS1
hsa-miR-27b-3p	NNT-AS1
hsa-miR-23a-3p	NNT-AS1
hsa-miR-23b-3p	NNT-AS1
hsa-miR-181a-5p	NNT-AS1
hsa-miR-181b-5p	NNT-AS1
hsa-miR-15a-5p	NNT-AS1
hsa-miR-218-5p	NNT-AS1
hsa-miR-877-5p	NEAT1
hsa-miR-629-5p	NEAT1
hsa-miR-589-5p	NEAT1
hsa-miR-449c-5p	NEAT1
hsa-miR-449a	NEAT1
hsa-miR-30a-3p	NEAT1
hsa-miR-30a-5p	NEAT1
hsa-miR-27a-3p	NEAT1
hsa-miR-27a-5p	NEAT1
hsa-miR-27b-3p	NEAT1
hsa-miR-24-2-5p	NEAT1
hsa-miR-23a-3p	NEAT1
hsa-miR-23b-3p	NEAT1
hsa-miR-181a-5p	NEAT1
hsa-miR-181b-3p	NEAT1
hsa-miR-181b-5p	NEAT1
hsa-miR-100-5p	NEAT1
hsa-miR-15a-5p	NEAT1
hsa-miR-192-5p	NEAT1
hsa-miR-195-5p	NEAT1
hsa-miR-218-5p	NEAT1
hsa-miR-205-5p	NEAT1
hsa-miR-203a-3p	NEAT1
hsa-miR-330-3p	NEAT1
hsa-miR-181a-3p	NEAT1
hsa-miR-877-5p	MZF1-AS1
hsa-miR-27b-3p	MZF1-AS1
hsa-miR-15a-5p	MZF1-AS1
hsa-miR-195-5p	MZF1-AS1
hsa-miR-218-5p	MZF1-AS1
hsa-miR-27a-3p	MRPS30-DT
hsa-miR-27b-3p	MRPS30-DT
hsa-miR-23a-3p	MRPS30-DT
hsa-miR-23b-3p	MRPS30-DT
hsa-miR-181a-5p	MRPS30-DT
hsa-miR-15a-5p	MRPS30-DT
hsa-miR-218-5p	MRPS30-DT
hsa-miR-27a-3p	MRPL20-AS1
hsa-miR-23a-3p	MRPL20-AS1
hsa-miR-23b-3p	MRPL20-AS1
hsa-miR-181a-5p	MRPL20-AS1
hsa-miR-15a-5p	MRPL20-AS1
hsa-miR-203a-3p	MRPL20-AS1
hsa-miR-23a-3p	MIRLET7BHG
hsa-miR-23b-3p	MIRLET7BHG
hsa-miR-181a-5p	MIRLET7BHG
hsa-miR-15a-5p	MIRLET7BHG
hsa-miR-30a-5p	MIR663AHG
hsa-miR-27a-3p	MIR663AHG
hsa-miR-27a-5p	MIR663AHG
hsa-miR-27b-3p	MIR663AHG
hsa-miR-27b-5p	MIR663AHG
hsa-miR-23a-3p	MIR663AHG
hsa-miR-181b-3p	MIR663AHG
hsa-miR-181b-5p	MIR663AHG
hsa-miR-100-5p	MIR663AHG
hsa-miR-205-5p	MIR663AHG
hsa-miR-23a-3p	MIR600HG
hsa-miR-15a-5p	MIR600HG
hsa-miR-218-5p	MIR600HG
hsa-miR-203a-3p	MIR600HG
hsa-miR-877-5p	MIR503HG
hsa-miR-181a-5p	MIR503HG
hsa-miR-181b-5p	MIR503HG
hsa-miR-15a-5p	MIR503HG
hsa-miR-30a-5p	MIR4458HG
hsa-miR-23a-3p	MIR4458HG
hsa-miR-181a-5p	MIR4458HG
hsa-miR-181b-5p	MIR4458HG
hsa-miR-15a-5p	MIR4458HG
hsa-miR-195-5p	MIR4458HG
hsa-miR-877-5p	MIR4435-2HG
hsa-miR-30a-3p	MIR4435-2HG
hsa-miR-27a-5p	MIR4435-2HG
hsa-miR-15a-5p	MIR4435-2HG
hsa-miR-15a-5p	MIR34AHG
hsa-miR-30a-3p	MIR29B2CHG
hsa-miR-27a-3p	MIR29B2CHG
hsa-miR-27b-3p	MIR29B2CHG
hsa-miR-27b-5p	MIR29B2CHG
hsa-miR-23a-3p	MIR29B2CHG
hsa-miR-23b-3p	MIR29B2CHG
hsa-miR-181a-5p	MIR29B2CHG
hsa-miR-181b-5p	MIR29B2CHG
hsa-miR-15a-5p	MIR29B2CHG
hsa-miR-195-5p	MIR29B2CHG
hsa-miR-27a-3p	MIR22HG
hsa-miR-27b-3p	MIR22HG
hsa-miR-23a-3p	MIR22HG
hsa-miR-23b-3p	MIR22HG
hsa-miR-181a-5p	MIR22HG
hsa-miR-100-5p	MIR22HG
hsa-miR-15a-5p	MIR22HG
hsa-miR-30a-5p	MIR222HG
hsa-miR-27a-3p	MIR222HG
hsa-miR-23a-3p	MIR222HG
hsa-miR-15a-5p	MIR222HG
hsa-miR-23a-3p	MIR181A1HG
hsa-miR-23b-3p	MIR181A1HG
hsa-miR-100-5p	MIR181A1HG
hsa-miR-15a-5p	MIR181A1HG
hsa-miR-195-5p	MIR181A1HG
hsa-miR-218-5p	MIR181A1HG
hsa-miR-877-5p	MIR100HG
hsa-miR-30a-5p	MIR100HG
hsa-miR-27a-3p	MIR100HG
hsa-miR-27b-3p	MIR100HG
hsa-miR-23a-3p	MIR100HG
hsa-miR-23b-3p	MIR100HG
hsa-miR-181a-5p	MIR100HG
hsa-miR-1296-5p	MIR100HG
hsa-miR-15a-5p	MIR100HG
hsa-miR-195-5p	MIR100HG
hsa-miR-218-5p	MIR100HG
hsa-miR-330-3p	MIR100HG
hsa-miR-30a-5p	MIAT
hsa-miR-27a-3p	MIAT
hsa-miR-27b-3p	MIAT
hsa-miR-23a-3p	MIAT
hsa-miR-23b-3p	MIAT
hsa-miR-181a-5p	MIAT
hsa-miR-1296-5p	MIAT
hsa-miR-15a-5p	MIAT
hsa-miR-195-5p	MIAT
hsa-miR-218-5p	MIAT
hsa-miR-27a-3p	MEG8
hsa-miR-27b-3p	MEG8
hsa-miR-23a-3p	MEG8
hsa-miR-23b-3p	MEG8
hsa-miR-181a-5p	MEG8
hsa-miR-15a-5p	MEG8
hsa-miR-192-5p	MEG8
hsa-miR-195-5p	MEG8
hsa-miR-218-5p	MEG8
hsa-miR-877-5p	MEG3
hsa-miR-629-5p	MEG3
hsa-miR-30a-3p	MEG3
hsa-miR-27a-3p	MEG3
hsa-miR-27b-3p	MEG3
hsa-miR-23a-3p	MEG3
hsa-miR-23b-3p	MEG3
hsa-miR-181a-5p	MEG3
hsa-miR-181b-5p	MEG3
hsa-miR-100-5p	MEG3
hsa-miR-1296-5p	MEG3
hsa-miR-15a-5p	MEG3
hsa-miR-195-5p	MEG3
hsa-miR-218-5p	MEG3
hsa-miR-205-5p	MEG3
hsa-miR-330-3p	MEG3
hsa-miR-15a-5p	MANEA-DT
hsa-miR-877-5p	MALAT1
hsa-miR-629-5p	MALAT1
hsa-miR-589-5p	MALAT1
hsa-miR-449c-5p	MALAT1
hsa-miR-449a	MALAT1
hsa-miR-30a-3p	MALAT1
hsa-miR-30a-5p	MALAT1
hsa-miR-27a-3p	MALAT1
hsa-miR-27a-5p	MALAT1
hsa-miR-27b-3p	MALAT1
hsa-miR-27b-5p	MALAT1
hsa-miR-24-2-5p	MALAT1
hsa-miR-23a-3p	MALAT1
hsa-miR-23b-3p	MALAT1
hsa-miR-181a-5p	MALAT1
hsa-miR-181b-3p	MALAT1
hsa-miR-181b-5p	MALAT1
hsa-miR-181c-3p	MALAT1
hsa-miR-100-5p	MALAT1
hsa-miR-1296-5p	MALAT1
hsa-miR-15a-5p	MALAT1
hsa-miR-190a-5p	MALAT1
hsa-miR-192-5p	MALAT1
hsa-miR-195-5p	MALAT1
hsa-miR-218-5p	MALAT1
hsa-miR-205-5p	MALAT1
hsa-miR-203a-3p	MALAT1
hsa-miR-330-3p	MALAT1
hsa-miR-181a-3p	MALAT1
hsa-miR-27a-3p	MAGI2-AS3
hsa-miR-27b-3p	MAGI2-AS3
hsa-miR-23a-3p	MAGI2-AS3
hsa-miR-23b-3p	MAGI2-AS3
hsa-miR-181a-5p	MAGI2-AS3
hsa-miR-181b-5p	MAGI2-AS3
hsa-miR-15a-5p	MAGI2-AS3
hsa-miR-195-5p	MAGI2-AS3
hsa-miR-218-5p	MAGI2-AS3
hsa-miR-877-5p	LIPE-AS1
hsa-miR-589-5p	LIPE-AS1
hsa-miR-15a-5p	LIPE-AS1
hsa-miR-27a-3p	LINC02607
hsa-miR-27b-3p	LINC02607
hsa-miR-23a-3p	LINC02607
hsa-miR-23b-3p	LINC02607
hsa-miR-15a-5p	LINC02595
hsa-miR-27a-3p	LINC02487
hsa-miR-27b-3p	LINC02487
hsa-miR-30a-5p	LINC02476
hsa-miR-15a-5p	LINC02476
hsa-miR-27a-3p	LINC02389
hsa-miR-27b-3p	LINC02389
hsa-miR-23a-3p	LINC02389
hsa-miR-23b-3p	LINC02389
hsa-miR-27a-3p	LINC02381
hsa-miR-181a-5p	LINC02381
hsa-miR-181b-5p	LINC02381
hsa-miR-15a-5p	LINC02381
hsa-miR-629-5p	LINC02035
hsa-miR-27a-3p	LINC02035
hsa-miR-27b-3p	LINC02035
hsa-miR-23a-3p	LINC02035
hsa-miR-23b-3p	LINC02035
hsa-miR-15a-5p	LINC02035
hsa-miR-195-5p	LINC02035
hsa-miR-218-5p	LINC02035
hsa-miR-877-5p	LINC01963
hsa-miR-449c-5p	LINC01963
hsa-miR-30a-5p	LINC01963
hsa-miR-27a-3p	LINC01963
hsa-miR-27b-3p	LINC01963
hsa-miR-23a-3p	LINC01963
hsa-miR-23b-3p	LINC01963
hsa-miR-181b-5p	LINC01963
hsa-miR-1296-5p	LINC01963
hsa-miR-15a-5p	LINC01963
hsa-miR-195-5p	LINC01963
hsa-miR-218-5p	LINC01963
hsa-miR-23b-3p	LINC01854
hsa-miR-181a-5p	LINC01854
hsa-miR-181b-5p	LINC01854
hsa-miR-30a-3p	LINC01748
hsa-miR-27a-3p	LINC01748
hsa-miR-27b-3p	LINC01748
hsa-miR-23a-3p	LINC01748
hsa-miR-23b-3p	LINC01748
hsa-miR-15a-5p	LINC01748
hsa-miR-218-5p	LINC01748
hsa-miR-27b-5p	LINC01618
hsa-miR-30a-3p	LINC01547
hsa-miR-15a-5p	LINC01547
hsa-miR-195-5p	LINC01547
hsa-miR-205-5p	LINC01547
hsa-miR-15a-5p	LINC01515
hsa-miR-218-5p	LINC01515
hsa-miR-629-5p	LINC01355
hsa-miR-27a-3p	LINC01355
hsa-miR-27b-3p	LINC01355
hsa-miR-23a-3p	LINC01355
hsa-miR-181a-5p	LINC01355
hsa-miR-15a-5p	LINC01355
hsa-miR-23a-3p	LINC01303
hsa-miR-23b-3p	LINC01303
hsa-miR-15a-5p	LINC01303
hsa-miR-195-5p	LINC01303
hsa-miR-629-5p	LINC01184
hsa-miR-27a-3p	LINC01184
hsa-miR-27b-5p	LINC01184
hsa-miR-23a-3p	LINC01184
hsa-miR-181a-5p	LINC01184
hsa-miR-15a-5p	LINC01184
hsa-miR-190a-5p	LINC01184
hsa-miR-195-5p	LINC01184
hsa-miR-218-5p	LINC01184
hsa-miR-203a-3p	LINC01184
hsa-miR-877-5p	LINC01140
hsa-miR-15a-5p	LINC01140
hsa-miR-195-5p	LINC01140
hsa-miR-1296-5p	LINC01123
hsa-miR-15a-5p	LINC01090
hsa-miR-195-5p	LINC01090
hsa-miR-30a-5p	LINC01089
hsa-miR-27a-3p	LINC01089
hsa-miR-27b-3p	LINC01089
hsa-miR-23a-3p	LINC01089
hsa-miR-15a-5p	LINC01089
hsa-miR-877-5p	LINC00963
hsa-miR-27a-3p	LINC00963
hsa-miR-27b-3p	LINC00963
hsa-miR-24-2-5p	LINC00963
hsa-miR-23a-3p	LINC00963
hsa-miR-23b-3p	LINC00963
hsa-miR-181b-5p	LINC00963
hsa-miR-15a-5p	LINC00963
hsa-miR-192-5p	LINC00963
hsa-miR-195-5p	LINC00963
hsa-miR-30a-3p	LINC00943
hsa-miR-30a-5p	LINC00943
hsa-miR-23a-3p	LINC00943
hsa-miR-181a-5p	LINC00943
hsa-miR-181b-5p	LINC00943
hsa-miR-15a-5p	LINC00943
hsa-miR-195-5p	LINC00943
hsa-miR-218-5p	LINC00943
hsa-miR-205-5p	LINC00943
hsa-miR-203a-3p	LINC00943
hsa-miR-877-5p	LINC00910
hsa-miR-589-5p	LINC00910
hsa-miR-218-5p	LINC00910
hsa-miR-27a-3p	LINC00894
hsa-miR-27b-3p	LINC00894
hsa-miR-181a-5p	LINC00894
hsa-miR-181b-5p	LINC00894
hsa-miR-15a-5p	LINC00894
hsa-miR-877-5p	LINC00847
hsa-miR-589-5p	LINC00847
hsa-miR-30a-5p	LINC00847
hsa-miR-23a-3p	LINC00847
hsa-miR-181a-5p	LINC00847
hsa-miR-181b-5p	LINC00847
hsa-miR-218-5p	LINC00847
hsa-miR-23b-3p	LINC00668
hsa-miR-877-5p	LINC00667
hsa-miR-30a-5p	LINC00667
hsa-miR-23a-3p	LINC00667
hsa-miR-181b-5p	LINC00667
hsa-miR-15a-5p	LINC00667
hsa-miR-195-5p	LINC00667
hsa-miR-877-5p	LINC00665
hsa-miR-27a-3p	LINC00665
hsa-miR-23a-3p	LINC00665
hsa-miR-181a-5p	LINC00665
hsa-miR-181b-5p	LINC00665
hsa-miR-100-5p	LINC00665
hsa-miR-15a-5p	LINC00665
hsa-miR-190a-5p	LINC00665
hsa-miR-449c-5p	LINC00662
hsa-miR-27a-3p	LINC00662
hsa-miR-27b-3p	LINC00662
hsa-miR-181a-5p	LINC00662
hsa-miR-15a-5p	LINC00662
hsa-miR-195-5p	LINC00662
hsa-miR-218-5p	LINC00662
hsa-miR-30a-5p	LINC00641
hsa-miR-27a-3p	LINC00641
hsa-miR-27b-3p	LINC00641
hsa-miR-23a-3p	LINC00641
hsa-miR-23b-3p	LINC00641
hsa-miR-181a-5p	LINC00641
hsa-miR-100-5p	LINC00641
hsa-miR-1296-5p	LINC00641
hsa-miR-15a-5p	LINC00641
hsa-miR-195-5p	LINC00641
hsa-miR-218-5p	LINC00641
hsa-miR-27a-3p	LINC00339
hsa-miR-181b-5p	LINC00339
hsa-miR-15a-5p	LINC00339
hsa-miR-195-5p	LINC00339
hsa-miR-449a	LINC00294
hsa-miR-27a-3p	LINC00294
hsa-miR-27a-5p	LINC00294
hsa-miR-27b-3p	LINC00294
hsa-miR-23a-3p	LINC00294
hsa-miR-23b-3p	LINC00294
hsa-miR-15a-5p	LINC00294
hsa-miR-877-5p	KCNQ1OT1
hsa-miR-449c-5p	KCNQ1OT1
hsa-miR-449a	KCNQ1OT1
hsa-miR-30a-3p	KCNQ1OT1
hsa-miR-30a-5p	KCNQ1OT1
hsa-miR-27a-3p	KCNQ1OT1
hsa-miR-27b-3p	KCNQ1OT1
hsa-miR-27b-5p	KCNQ1OT1
hsa-miR-23a-3p	KCNQ1OT1
hsa-miR-23b-3p	KCNQ1OT1
hsa-miR-181a-5p	KCNQ1OT1
hsa-miR-181b-5p	KCNQ1OT1
hsa-miR-1296-5p	KCNQ1OT1
hsa-miR-15a-5p	KCNQ1OT1
hsa-miR-195-5p	KCNQ1OT1
hsa-miR-218-5p	KCNQ1OT1
hsa-miR-205-5p	KCNQ1OT1
hsa-miR-203a-3p	KCNQ1OT1
hsa-miR-330-3p	KCNQ1OT1
hsa-miR-629-5p	HELLPAR
hsa-miR-30a-3p	HELLPAR
hsa-miR-30a-5p	HELLPAR
hsa-miR-27a-3p	HELLPAR
hsa-miR-27b-3p	HELLPAR
hsa-miR-23a-3p	HELLPAR
hsa-miR-23b-3p	HELLPAR
hsa-miR-181a-5p	HELLPAR
hsa-miR-181b-5p	HELLPAR
hsa-miR-15a-5p	HELLPAR
hsa-miR-192-5p	HELLPAR
hsa-miR-27a-3p	HAND2-AS1
hsa-miR-27b-3p	HAND2-AS1
hsa-miR-877-5p	GUSBP11
hsa-miR-449a	GUSBP11
hsa-miR-30a-5p	GUSBP11
hsa-miR-27a-3p	GUSBP11
hsa-miR-181b-5p	GUSBP11
hsa-miR-15a-5p	GUSBP11
hsa-miR-218-5p	GUSBP11
hsa-miR-181a-3p	GUSBP11
hsa-miR-30a-5p	GAS6-AS1
hsa-miR-877-5p	GAS5
hsa-miR-629-5p	GAS5
hsa-miR-589-5p	GAS5
hsa-miR-449c-5p	GAS5
hsa-miR-30a-3p	GAS5
hsa-miR-30a-5p	GAS5
hsa-miR-27a-3p	GAS5
hsa-miR-27a-5p	GAS5
hsa-miR-27b-3p	GAS5
hsa-miR-24-2-5p	GAS5
hsa-miR-23a-3p	GAS5
hsa-miR-23b-3p	GAS5
hsa-miR-181a-5p	GAS5
hsa-miR-181b-5p	GAS5
hsa-miR-181c-3p	GAS5
hsa-miR-1296-5p	GAS5
hsa-miR-15a-5p	GAS5
hsa-miR-190a-5p	GAS5
hsa-miR-192-5p	GAS5
hsa-miR-195-5p	GAS5
hsa-miR-218-5p	GAS5
hsa-miR-205-5p	GAS5
hsa-miR-203a-3p	GAS5
hsa-miR-330-3p	GAS5
hsa-miR-30a-3p	GABPB1-IT1
hsa-miR-27a-3p	GABPB1-IT1
hsa-miR-27b-3p	GABPB1-IT1
hsa-miR-23a-3p	GABPB1-IT1
hsa-miR-23b-3p	GABPB1-IT1
hsa-miR-181a-5p	GABPB1-IT1
hsa-miR-181b-5p	GABPB1-IT1
hsa-miR-203a-3p	GABPB1-IT1
hsa-miR-330-3p	GABPB1-IT1
hsa-miR-30a-5p	GABPB1-AS1
hsa-miR-27a-3p	GABPB1-AS1
hsa-miR-27b-3p	GABPB1-AS1
hsa-miR-24-2-5p	GABPB1-AS1
hsa-miR-23a-3p	GABPB1-AS1
hsa-miR-23b-3p	GABPB1-AS1
hsa-miR-181a-5p	GABPB1-AS1
hsa-miR-181b-5p	GABPB1-AS1
hsa-miR-15a-5p	GABPB1-AS1
hsa-miR-218-5p	GABPB1-AS1
hsa-miR-203a-3p	GABPB1-AS1
hsa-miR-330-3p	GABPB1-AS1
hsa-miR-877-5p	FTX
hsa-miR-589-5p	FTX
hsa-miR-30a-3p	FTX
hsa-miR-30a-5p	FTX
hsa-miR-27a-3p	FTX
hsa-miR-27b-3p	FTX
hsa-miR-23a-3p	FTX
hsa-miR-23b-3p	FTX
hsa-miR-181a-5p	FTX
hsa-miR-100-5p	FTX
hsa-miR-1296-5p	FTX
hsa-miR-15a-5p	FTX
hsa-miR-195-5p	FTX
hsa-miR-218-5p	FTX
hsa-miR-203a-3p	FTX
hsa-miR-27a-3p	FOXD2-AS1
hsa-miR-27b-3p	FOXD2-AS1
hsa-miR-449c-5p	FGD5-AS1
hsa-miR-449a	FGD5-AS1
hsa-miR-30a-5p	FGD5-AS1
hsa-miR-27a-3p	FGD5-AS1
hsa-miR-27a-5p	FGD5-AS1
hsa-miR-27b-3p	FGD5-AS1
hsa-miR-23a-3p	FGD5-AS1
hsa-miR-181a-5p	FGD5-AS1
hsa-miR-1296-5p	FGD5-AS1
hsa-miR-15a-5p	FGD5-AS1
hsa-miR-195-5p	FGD5-AS1
hsa-miR-218-5p	FGD5-AS1
hsa-miR-203a-3p	FGD5-AS1
hsa-miR-330-3p	FGD5-AS1
hsa-miR-23b-3p	FAM106A
hsa-miR-181a-5p	FAM106A
hsa-miR-15a-5p	FAM106A
hsa-miR-589-5p	EPB41L4A-AS1
hsa-miR-30a-5p	EPB41L4A-AS1
hsa-miR-27a-3p	EPB41L4A-AS1
hsa-miR-27b-3p	EPB41L4A-AS1
hsa-miR-23a-3p	EPB41L4A-AS1
hsa-miR-181a-5p	EPB41L4A-AS1
hsa-miR-15a-5p	EPB41L4A-AS1
hsa-miR-195-5p	EPB41L4A-AS1
hsa-miR-23a-3p	EMX2OS
hsa-miR-15a-5p	EMX2OS
hsa-miR-218-5p	EMX2OS
hsa-miR-27a-3p	EDRF1-DT
hsa-miR-15a-5p	EDRF1-DT
hsa-miR-195-5p	EDRF1-DT
hsa-miR-877-5p	EBLN3P
hsa-miR-449c-5p	EBLN3P
hsa-miR-449a	EBLN3P
hsa-miR-30a-5p	EBLN3P
hsa-miR-27a-3p	EBLN3P
hsa-miR-27a-5p	EBLN3P
hsa-miR-27b-3p	EBLN3P
hsa-miR-23a-3p	EBLN3P
hsa-miR-23b-3p	EBLN3P
hsa-miR-181a-5p	EBLN3P
hsa-miR-181b-5p	EBLN3P
hsa-miR-15a-5p	EBLN3P
hsa-miR-195-5p	EBLN3P
hsa-miR-218-5p	EBLN3P
hsa-miR-203a-3p	EBLN3P
hsa-miR-181a-3p	EBLN3P
hsa-miR-877-5p	DSCAM-AS1
hsa-miR-181a-5p	DSCAM-AS1
hsa-miR-181b-5p	DSCAM-AS1
hsa-miR-218-5p	DSCAM-AS1
hsa-miR-203a-3p	DSCAM-AS1
hsa-miR-30a-5p	DNAJC27-AS1
hsa-miR-15a-5p	DNAJC27-AS1
hsa-miR-877-5p	DLEU2
hsa-miR-30a-5p	DLEU2
hsa-miR-27a-3p	DLEU2
hsa-miR-27b-3p	DLEU2
hsa-miR-23a-3p	DLEU2
hsa-miR-23b-3p	DLEU2
hsa-miR-181a-5p	DLEU2
hsa-miR-15a-5p	DLEU2
hsa-miR-195-5p	DLEU2
hsa-miR-589-5p	DLEU1
hsa-miR-23a-3p	DLEU1
hsa-miR-181a-5p	DLEU1
hsa-miR-100-5p	DLEU1
hsa-miR-1296-5p	DLEU1
hsa-miR-15a-5p	DLEU1
hsa-miR-195-5p	DLEU1
hsa-miR-381-3p	DLEU1
hsa-miR-30a-5p	DANT2
hsa-miR-27a-3p	DANT2
hsa-miR-27b-3p	DANT2
hsa-miR-181a-5p	DANT2
hsa-miR-181b-5p	DANT2
hsa-miR-30a-5p	DANCR
hsa-miR-27a-5p	DANCR
hsa-miR-27b-5p	DANCR
hsa-miR-181a-5p	DANCR
hsa-miR-181b-5p	DANCR
hsa-miR-100-5p	DANCR
hsa-miR-15a-5p	DANCR
hsa-miR-195-5p	DANCR
hsa-miR-218-5p	DANCR
hsa-miR-30a-5p	CTBP1-DT
hsa-miR-27a-3p	CTBP1-DT
hsa-miR-27a-3p	CTBP1-DT
hsa-miR-27a-3p	CTBP1-DT
hsa-miR-27a-3p	CTBP1-DT
hsa-miR-23a-3p	CTBP1-DT
hsa-miR-23a-3p	CTBP1-DT
hsa-miR-23b-3p	CTBP1-DT
hsa-miR-181a-5p	CTBP1-DT
hsa-miR-181b-5p	CTBP1-DT
hsa-miR-15a-5p	CTBP1-DT
hsa-miR-195-5p	CTBP1-DT
hsa-miR-30a-5p	CCDC18-AS1
hsa-miR-23a-3p	CCDC18-AS1
hsa-miR-23b-3p	CCDC18-AS1
hsa-miR-15a-5p	CCDC18-AS1
hsa-miR-195-5p	CCDC18-AS1
hsa-miR-877-5p	CCDC144NL-AS1
hsa-miR-27a-3p	CCDC144NL-AS1
hsa-miR-27b-3p	CCDC144NL-AS1
hsa-miR-181a-5p	CCDC144NL-AS1
hsa-miR-877-5p	CASC19
hsa-miR-27a-3p	CASC19
hsa-miR-181b-5p	CASC19
hsa-miR-15a-5p	CASC19
hsa-miR-203a-3p	CASC19
hsa-miR-877-5p	CARD8-AS1
hsa-miR-23a-3p	CARD8-AS1
hsa-miR-181a-5p	CARD8-AS1
hsa-miR-181b-5p	CARD8-AS1
hsa-miR-30a-5p	C22orf34
hsa-miR-15a-5p	C22orf34
hsa-miR-877-5p	C1RL-AS1
hsa-miR-589-5p	C1RL-AS1
hsa-miR-23a-3p	C1RL-AS1
hsa-miR-877-5p	ARHGAP5-AS1
hsa-miR-449c-5p	ARHGAP5-AS1
hsa-miR-27a-3p	ARHGAP5-AS1
hsa-miR-15a-5p	ARHGAP5-AS1
hsa-miR-27a-3p	AP003119.3
hsa-miR-15a-5p	AP003119.3
hsa-miR-205-5p	AP003119.3
hsa-miR-15a-5p	AL731537.2
hsa-miR-195-5p	AL731537.2
hsa-miR-449a	AL645608.2
hsa-miR-15a-5p	AL645608.2
hsa-miR-195-5p	AL645608.2
hsa-miR-195-5p	AL592164.1
hsa-miR-330-3p	AL592164.1
hsa-miR-877-5p	AL591848.3
hsa-miR-181b-5p	AL590617.2
hsa-miR-15a-5p	AL590617.2
hsa-miR-192-5p	AL583810.1
hsa-miR-15a-5p	AL442125.1
hsa-miR-877-5p	AL390728.4
hsa-miR-629-5p	AL390728.4
hsa-miR-27a-3p	AL390728.4
hsa-miR-27a-5p	AL390728.4
hsa-miR-23a-3p	AL390728.4
hsa-miR-23b-3p	AL390728.4
hsa-miR-181a-5p	AL390728.4
hsa-miR-181b-5p	AL390728.4
hsa-miR-203a-3p	AL390728.4
hsa-miR-27a-3p	AL355488.1
hsa-miR-27b-3p	AL355488.1
hsa-miR-27b-5p	AL355488.1
hsa-miR-15a-5p	AL355488.1
hsa-miR-218-5p	AL355488.1
hsa-miR-877-5p	AL355075.4
hsa-miR-27a-5p	AL355075.4
hsa-miR-27b-3p	AL355075.4
hsa-miR-27b-5p	AL355075.4
hsa-miR-181b-3p	AL355075.4
hsa-miR-181b-5p	AL355075.4
hsa-miR-181c-3p	AL355075.4
hsa-miR-1296-5p	AL355075.4
hsa-miR-192-5p	AL355075.4
hsa-miR-181a-3p	AL355075.4
hsa-miR-15a-5p	AC000120.1
hsa-miR-195-5p	AC000120.1
hsa-miR-15a-5p	AC003092.1
hsa-miR-195-5p	AC003092.1
hsa-miR-15a-5p	AC004080.5
hsa-miR-27a-3p	AC004803.1
hsa-miR-27b-3p	AC004803.1
hsa-miR-15a-5p	AC004803.1
hsa-miR-218-5p	AC004803.1
hsa-miR-877-5p	AC004943.2
hsa-miR-30a-3p	AC004943.2
hsa-miR-30a-5p	AC004943.2
hsa-miR-23a-3p	AC004943.2
hsa-miR-23b-3p	AC004943.2
hsa-miR-15a-5p	AC004943.2
hsa-miR-195-5p	AC004943.2
hsa-miR-203a-3p	AC004943.2
hsa-miR-877-5p	AC005261.1
hsa-miR-30a-3p	AC005261.1
hsa-miR-30a-5p	AC005261.1
hsa-miR-27a-3p	AC005261.1
hsa-miR-27b-3p	AC005261.1
hsa-miR-23a-3p	AC005261.1
hsa-miR-23b-3p	AC005261.1
hsa-miR-181a-5p	AC005261.1
hsa-miR-181b-5p	AC005261.1
hsa-miR-15a-5p	AC005261.1
hsa-miR-195-5p	AC005261.1
hsa-miR-218-5p	AC005261.1
hsa-miR-203a-3p	AC005261.1
hsa-miR-27a-3p	AC005332.6
hsa-miR-27b-3p	AC005332.6
hsa-miR-27b-5p	AC005332.6
hsa-miR-23a-3p	AC005332.6
hsa-miR-23b-3p	AC005332.6
hsa-miR-15a-5p	AC005332.6
hsa-miR-192-5p	AC005332.6
hsa-miR-205-5p	AC005332.6
hsa-miR-27a-3p	AL354740.1
hsa-miR-27b-3p	AL354740.1
hsa-miR-27a-3p	AL353796.1
hsa-miR-27b-3p	AL353796.1
hsa-miR-23a-3p	AL353796.1
hsa-miR-181b-5p	AL353796.1
hsa-miR-218-5p	AL353796.1
hsa-miR-203a-3p	AL353796.1
hsa-miR-449c-5p	AL162586.1
hsa-miR-23b-3p	AL162586.1
hsa-miR-15a-5p	AL161891.1
hsa-miR-218-5p	AL161891.1
hsa-miR-203a-3p	AL161891.1
hsa-miR-877-5p	AL160006.1
hsa-miR-449a	AL160006.1
hsa-miR-27a-3p	AL160006.1
hsa-miR-27b-3p	AL160006.1
hsa-miR-23a-3p	AL160006.1
hsa-miR-23b-3p	AL160006.1
hsa-miR-15a-5p	AL160006.1
hsa-miR-195-5p	AL160006.1
hsa-miR-15a-5p	AL158835.3
hsa-miR-195-5p	AL158835.3
hsa-miR-27a-3p	AL138789.1
hsa-miR-30a-5p	AL138756.1
hsa-miR-27a-3p	AL138756.1
hsa-miR-23a-3p	AL138756.1
hsa-miR-181b-5p	AL138756.1
hsa-miR-15a-5p	AL138756.1
hsa-miR-195-5p	AL138756.1
hsa-miR-218-5p	AL138756.1
hsa-miR-15a-5p	AL121832.2
hsa-miR-27a-3p	AL117335.1
hsa-miR-15a-5p	AL117335.1
hsa-miR-195-5p	AL117335.1
hsa-miR-27a-3p	AL117190.1
hsa-miR-23a-3p	AL117190.1
hsa-miR-23b-3p	AL117190.1
hsa-miR-15a-5p	AL117190.1
hsa-miR-195-5p	AL117190.1
hsa-miR-27a-3p	AL050341.2
hsa-miR-27b-3p	AL050341.2
hsa-miR-181a-5p	AL050341.2
hsa-miR-181b-5p	AL050341.2
hsa-miR-15a-5p	AL050341.2
hsa-miR-195-5p	AL050341.2
hsa-miR-27a-3p	AL035071.1
hsa-miR-15a-5p	AL035071.1
hsa-miR-195-5p	AL035071.1
hsa-miR-203a-3p	AL035071.1
hsa-miR-181a-5p	AL031666.3
hsa-miR-27a-3p	AL031282.2
hsa-miR-27b-3p	AL031282.2
hsa-miR-15a-5p	AL031282.2
hsa-miR-30a-3p	AL022311.1
hsa-miR-15a-5p	AL022311.1
hsa-miR-15a-5p	AL021368.2
hsa-miR-15a-5p	AF131215.4
hsa-miR-877-5p	ADAMTSL4-AS1
hsa-miR-30a-3p	ADAMTSL4-AS1
hsa-miR-15a-5p	ADAMTSL4-AS1
hsa-miR-449c-5p	AC145207.5
hsa-miR-30a-5p	AC145207.5
hsa-miR-27a-3p	AC145207.5
hsa-miR-27b-3p	AC145207.5
hsa-miR-23a-3p	AC145207.5
hsa-miR-23b-3p	AC145207.5
hsa-miR-181b-5p	AC145207.5
hsa-miR-15a-5p	AC145207.5
hsa-miR-195-5p	AC145207.5
hsa-miR-15a-5p	AC138904.1
hsa-miR-23a-3p	AC124312.3
hsa-miR-23b-3p	AC124312.3
hsa-miR-181b-5p	AC124312.3
hsa-miR-15a-5p	AC124312.3
hsa-miR-27a-3p	AC124045.1
hsa-miR-27b-3p	AC124045.1
hsa-miR-23a-3p	AC124045.1
hsa-miR-23a-3p	AC112229.4
hsa-miR-30a-5p	AC112220.2
hsa-miR-27a-3p	AC112220.2
hsa-miR-15a-5p	AC112220.2
hsa-miR-195-5p	AC112220.2
hsa-miR-218-5p	AC112220.2
hsa-miR-877-5p	AC110285.2
hsa-miR-15a-5p	AC110285.2
hsa-miR-30a-5p	AC108449.2
hsa-miR-27a-3p	AC107068.1
hsa-miR-23a-3p	AC107068.1
hsa-miR-23b-3p	AC107068.1
hsa-miR-181a-5p	AC107068.1
hsa-miR-181b-5p	AC107068.1
hsa-miR-15a-5p	AC107068.1
hsa-miR-218-5p	AC107068.1
hsa-miR-205-5p	AC107068.1
hsa-miR-190a-5p	AC106820.4
hsa-miR-27a-3p	AC106744.2
hsa-miR-15a-5p	AC105345.1
hsa-miR-195-5p	AC105345.1
hsa-miR-27a-3p	AC099850.1
hsa-miR-27b-3p	AC099850.1
hsa-miR-181b-5p	AC099850.1
hsa-miR-877-5p	AC095055.1
hsa-miR-449c-5p	AC095055.1
hsa-miR-27a-3p	AC095055.1
hsa-miR-27b-3p	AC095055.1
hsa-miR-1296-5p	AC095055.1
hsa-miR-203a-3p	AC095055.1
hsa-miR-330-3p	AC095055.1
hsa-miR-23a-3p	AC093297.2
hsa-miR-15a-5p	AC093297.2
hsa-miR-192-5p	AC093297.2
hsa-miR-195-5p	AC093297.2
hsa-miR-218-5p	AC093297.2
hsa-miR-205-5p	AC093297.2
hsa-miR-195-5p	AC093010.2
hsa-miR-27a-3p	AC092747.4
hsa-miR-27b-3p	AC092747.4
hsa-miR-23a-3p	AC092747.4
hsa-miR-181a-5p	AC092747.4
hsa-miR-181b-5p	AC092747.4
hsa-miR-15a-5p	AC092747.4
hsa-miR-218-5p	AC092747.4
hsa-miR-27a-3p	AC092279.1
hsa-miR-27b-3p	AC092279.1
hsa-miR-23a-3p	AC092279.1
hsa-miR-23b-3p	AC092279.1
hsa-miR-15a-5p	AC092279.1
hsa-miR-30a-5p	AC092127.1
hsa-miR-181a-5p	AC092127.1
hsa-miR-181b-5p	AC092127.1
hsa-miR-15a-5p	AC092127.1
hsa-miR-218-5p	AC092127.1
hsa-miR-205-5p	AC092127.1
hsa-miR-203a-3p	AC092127.1
hsa-miR-181a-3p	AC092127.1
hsa-miR-877-5p	AC091564.7
hsa-miR-877-5p	AC091057.1
hsa-miR-449c-5p	AC091057.1
hsa-miR-15a-5p	AC091057.1
hsa-miR-195-5p	AC091057.1
hsa-miR-27a-3p	AC090198.1
hsa-miR-218-5p	AC090198.1
hsa-miR-877-5p	AC087741.1
hsa-miR-27a-3p	AC087741.1
hsa-miR-27b-3p	AC087741.1
hsa-miR-15a-5p	AC087741.1
hsa-miR-192-5p	AC087741.1
hsa-miR-195-5p	AC087741.1
hsa-miR-218-5p	AC087741.1
hsa-miR-381-3p	AC084809.2
hsa-miR-15a-5p	AC079781.5
hsa-miR-15a-5p	AC078795.2
hsa-miR-195-5p	AC078795.2
hsa-miR-23a-3p	AC069281.2
hsa-miR-27a-3p	AC068205.2
hsa-miR-23a-3p	AC068205.2
hsa-miR-23b-3p	AC068205.2
hsa-miR-181b-5p	AC068205.2
hsa-miR-23a-3p	AC067852.2
hsa-miR-100-5p	AC067852.2
hsa-miR-1296-5p	AC067852.2
hsa-miR-15a-5p	AC067852.2
hsa-miR-195-5p	AC067852.2
hsa-miR-30a-3p	AC044784.1
hsa-miR-30a-5p	AC044784.1
hsa-miR-27a-3p	AC044784.1
hsa-miR-27b-3p	AC044784.1
hsa-miR-218-5p	AC044784.1
hsa-miR-203a-3p	AC044784.1
hsa-miR-589-5p	AC037487.4
hsa-miR-23a-3p	AC027020.2
hsa-miR-15a-5p	AC027020.2
hsa-miR-23a-3p	AC026362.1
hsa-miR-181b-5p	AC024075.2
hsa-miR-15a-5p	AC024075.2
hsa-miR-190a-5p	AC024075.2
hsa-miR-27a-3p	AC021483.2
hsa-miR-27b-3p	AC021483.2
hsa-miR-27a-3p	AC021092.1
hsa-miR-27b-3p	AC021092.1
hsa-miR-23a-3p	AC021092.1
hsa-miR-15a-5p	AC021092.1
hsa-miR-195-5p	AC021092.1
hsa-miR-181a-3p	AC021092.1
hsa-miR-30a-3p	AC021078.1
hsa-miR-27a-3p	AC021078.1
hsa-miR-27b-3p	AC021078.1
hsa-miR-23a-3p	AC021078.1
hsa-miR-23b-3p	AC021078.1
hsa-miR-181a-5p	AC021078.1
hsa-miR-181b-5p	AC021078.1
hsa-miR-15a-5p	AC021078.1
hsa-miR-190a-5p	AC021078.1
hsa-miR-195-5p	AC021078.1
hsa-miR-203a-3p	AC021078.1
hsa-miR-877-5p	AC020661.1
hsa-miR-23a-3p	AC020661.1
hsa-miR-23b-3p	AC020661.1
hsa-miR-877-5p	AC016876.2
hsa-miR-27a-3p	AC016876.2
hsa-miR-27b-3p	AC016876.2
hsa-miR-181b-5p	AC016876.2
hsa-miR-15a-5p	AC016876.2
hsa-miR-330-3p	AC016876.2
hsa-miR-877-5p	AC016747.1
hsa-miR-27a-3p	AC016747.1
hsa-miR-27a-5p	AC016747.1
hsa-miR-27b-3p	AC016747.1
hsa-miR-181a-5p	AC016747.1
hsa-miR-181b-5p	AC016747.1
hsa-miR-15a-5p	AC016747.1
hsa-miR-330-3p	AC016747.1
hsa-miR-27a-3p	AC016717.2
hsa-miR-27b-3p	AC016717.2
hsa-miR-23a-3p	AC016717.2
hsa-miR-23b-3p	AC016717.2
hsa-miR-15a-5p	AC016717.2
hsa-miR-195-5p	AC016717.2
hsa-miR-218-5p	AC016717.2
hsa-miR-27a-3p	AC016705.2
hsa-miR-27b-3p	AC016705.2
hsa-miR-15a-5p	AC016705.2
hsa-miR-877-5p	AC016629.3
hsa-miR-27b-3p	AC016629.3
hsa-miR-23a-3p	AC016629.3
hsa-miR-23b-3p	AC016629.3
hsa-miR-877-5p	AC016394.2
hsa-miR-27a-3p	AC016394.2
hsa-miR-27b-3p	AC016394.2
hsa-miR-27a-5p	AC015967.1
hsa-miR-589-5p	AC015813.1
hsa-miR-30a-5p	AC015813.1
hsa-miR-27a-3p	AC015813.1
hsa-miR-27b-3p	AC015813.1
hsa-miR-23a-3p	AC015813.1
hsa-miR-181b-5p	AC015813.1
hsa-miR-15a-5p	AC015813.1
hsa-miR-192-5p	AC015813.1
hsa-miR-195-5p	AC015813.1
hsa-miR-218-5p	AC015813.1
hsa-miR-205-5p	AC015813.1
hsa-miR-203a-3p	AC015813.1
hsa-miR-15a-5p	AC015726.1
hsa-miR-30a-5p	AC012236.1
hsa-miR-15a-5p	AC012236.1
hsa-miR-203a-3p	AC011815.1
hsa-miR-27b-5p	AC010973.2
hsa-miR-23a-3p	AC010889.1
hsa-miR-23b-3p	AC010889.1
hsa-miR-30a-5p	AC009269.5
hsa-miR-27a-3p	AC008014.1
hsa-miR-27a-3p	AC006504.5
hsa-miR-27a-5p	AC006504.5
hsa-miR-27b-3p	AC006504.5
hsa-miR-181a-5p	AC006504.5
hsa-miR-181b-5p	AC006504.5
hsa-miR-15a-5p	AC006504.5
hsa-miR-195-5p	AC006504.5
hsa-miR-203a-3p	AC006504.5
hsa-miR-195-5p	AC006206.1
hsa-miR-589-5p	AC005562.1
hsa-miR-27a-3p	AC005562.1
hsa-miR-23a-3p	AC005562.1
hsa-miR-23b-3p	AC005562.1
hsa-miR-181a-5p	AC005562.1
hsa-miR-15a-5p	AC005562.1
hsa-miR-190a-5p	AC005562.1
hsa-miR-195-5p	AC005562.1
hsa-miR-15a-5p	AC005540.1
hsa-miR-195-5p	AC005540.1
hsa-miR-24-1-5p	RASSF8-AS1
hsa-miR-24-1-5p	MEG3
hsa-miR-24-1-5p	SNHG22
hsa-miR-24-1-5p	SNHG7
hsa-miR-24-1-5p	MALAT1
hsa-miR-24-1-5p	SNHG1
hsa-miR-369-3p	THRB-IT1
hsa-miR-369-3p	AC090198.1
hsa-miR-369-3p	EBLN3P
hsa-miR-369-3p	AL138756.1
hsa-miR-369-3p	NEAT1
hsa-miR-369-3p	MALAT1
hsa-miR-369-3p	HELLPAR
hsa-miR-369-3p	AC015726.1
hsa-miR-369-3p	AL022311.1
hsa-miR-369-3p	XIST
hsa-miR-369-3p	Z83843.1
hsa-miR-369-3p	AC016705.2
hsa-miR-369-3p	SNHG14
hsa-miR-369-3p	DANT2
hsa-miR-369-3p	SOX2-OT
hsa-miR-369-3p	AL035071.1
hsa-miR-369-3p	LINC02035
hsa-miR-369-3p	LINC00641
hsa-miR-369-3p	LINC01355
hsa-miR-369-3p	AC016717.2
hsa-miR-369-3p	FTX
hsa-miR-369-3p	MIR600HG
hsa-miR-369-3p	MIR100HG
hsa-miR-369-3p	OIP5-AS1
hsa-miR-570-3p	FGD5-AS1
hsa-miR-570-3p	LINC00963
hsa-miR-570-3p	SNHG25
hsa-miR-3928-3p	MALAT1
hsa-miR-3928-3p	XIST
hsa-miR-3928-3p	NEAT1
hsa-miR-3928-3p	DLEU2
hsa-miR-3928-3p	NNT-AS1
hsa-miR-3928-3p	LINC00294
hsa-miR-3928-3p	SNHG14
hsa-miR-3928-3p	MEG3
hsa-miR-3928-3p	GAS5

## Sheet: DElncRNA-miRNA
lncRNA	miRNA
LINP1	hsa-let-7a-5p
LINP1	hsa-let-7b-5p
LINP1	hsa-let-7d-5p
LINP1	hsa-miR-138-5p
LINP1	hsa-miR-146a-5p
LINP1	hsa-miR-147a
LINP1	hsa-miR-192-5p
LINP1	hsa-miR-30a-3p
LINP1	hsa-miR-30e-3p
LINP1	hsa-miR-324-3p
LINP1	hsa-miR-34a-5p
LINP1	hsa-miR-374a-3p
LINP1	hsa-miR-423-5p
LINP1	hsa-miR-484
LINP1	hsa-miR-486-3p
LINP1	hsa-miR-877-5p
LINP1	hsa-miR-93-3p
LINP1	hsa-miR-93-5p
LINC00326	hsa-miR-139-5p
LINC00326	hsa-miR-181a-5p
LINC00326	hsa-miR-26a-5p
LINC00326	hsa-miR-27a-3p
LINC00326	hsa-miR-34a-5p
LINC00326	hsa-miR-98-5p
LINC00707	hsa-let-7d-5p
LINC00707	hsa-miR-1285-5p
LINC00707	hsa-miR-135b-5p
LINC00707	hsa-miR-148a-5p
LINC00707	hsa-miR-148b-5p
LINC00707	hsa-miR-15a-5p
LINC00707	hsa-miR-16-5p
LINC00707	hsa-miR-182-5p
LINC00707	hsa-miR-196b-5p
LINC00707	hsa-miR-19a-3p
LINC00707	hsa-miR-19b-3p
LINC00707	hsa-miR-206
LINC00707	hsa-miR-20b-5p
LINC00707	hsa-miR-21-5p
LINC00707	hsa-miR-2278
LINC00707	hsa-miR-26a-5p
LINC00707	hsa-miR-28-5p
LINC00707	hsa-miR-302a-3p
LINC00707	hsa-miR-302b-3p
LINC00707	hsa-miR-302c-3p
LINC00707	hsa-miR-302d-3p
LINC00707	hsa-miR-302e
LINC00707	hsa-miR-320a-3p
LINC00707	hsa-miR-335-3p
LINC00707	hsa-miR-335-5p
LINC00707	hsa-miR-374a-3p
LINC00707	hsa-miR-3923
LINC00707	hsa-miR-423-3p
LINC00707	hsa-miR-423-5p
LINC00707	hsa-miR-424-5p
LINC00707	hsa-miR-486-3p
LINC00707	hsa-miR-597-3p
LINC00707	hsa-miR-628-3p
LINC00707	hsa-miR-744-5p
LINC00707	hsa-miR-98-5p
LINC00992	hsa-miR-183-5p
LINC00992	hsa-miR-196a-5p
LINC00992	hsa-miR-196b-5p
LINC00992	hsa-miR-34a-5p
LINC00992	hsa-miR-449a
LINC00992	hsa-miR-9-5p
TMEM132D-AS1	hsa-let-7a-5p
TMEM132D-AS1	hsa-let-7b-5p
TMEM132D-AS1	hsa-let-7c-5p
TMEM132D-AS1	hsa-let-7g-5p
TMEM132D-AS1	hsa-let-7i-5p
TMEM132D-AS1	hsa-miR-15a-5p
TMEM132D-AS1	hsa-miR-15b-5p
TMEM132D-AS1	hsa-miR-16-5p
TMEM132D-AS1	hsa-miR-182-5p
TMEM132D-AS1	hsa-miR-19a-3p
TMEM132D-AS1	hsa-miR-19b-3p
TMEM132D-AS1	hsa-miR-34a-5p
TMEM132D-AS1	hsa-miR-454-3p
TMEM132D-AS1	hsa-miR-671-5p
SFTA1P	hsa-miR-15a-5p
SFTA1P	hsa-miR-15b-5p
SFTA1P	hsa-miR-17-5p
RARA-AS1	hsa-let-7e-5p
RARA-AS1	hsa-miR-1226-5p
RARA-AS1	hsa-miR-129-2-3p
RARA-AS1	hsa-miR-138-5p
RARA-AS1	hsa-miR-378a-3p
RARA-AS1	hsa-miR-378c
RARA-AS1	hsa-miR-449c-5p
RARA-AS1	hsa-miR-454-3p
LINC01405	hsa-let-7a-3p
LINC01405	hsa-miR-103a-3p
LINC01405	hsa-miR-107
LINC01405	hsa-miR-146a-5p
LINC01405	hsa-miR-15a-5p
LINC01405	hsa-miR-16-5p
LINC01405	hsa-miR-195-5p
LINC01405	hsa-miR-205-5p
LINC01405	hsa-miR-26a-5p
LINC01405	hsa-miR-450b-5p
LINC01405	hsa-miR-876-3p
