# Supplementary material for: Identification of key lncRNAs associated with oxaliplatin resistance in colorectal cancer cells and isolated exosomes: From In-Silico prediction to In-Vitro validation
Source: PLoS One. 2024 Oct 14;19(10):e0311680. doi: 10.1371/journal.pone.0311680 (PMC11472961; doi:10.1371/journal.pone.0311680)
Supplement: S7 Table — (XLSX) [file pone.0311680.s007.xlsx]

## Sheet: Disease
Set	Class	Sub_Class	Count	LncRNA	Simpson	P-value	FDR	Bonferroni	Jaccard	%	Input_number
Colorectal_carcinoma	Disease	LncRNADisease2.0	24	ZFAS1;ZEB1-AS1;XIST;UCA1;SOX2-OT;SNHG1;SNHG12;SNHG16;SNHG17;SNHG20;SNHG3;SNHG5;NORAD;NNT-AS1;NEAT1;MEG3;MALAT1;LINC01618;KCNQ1OT1;GAS5;GABPB1-AS1;FTX;DANCR;CASC19	0.137	3.59e-30	1.38e-27	1.38e-27	0.064	24/175	224
Gastric_cancer	Disease	LncRNADisease2.0	25	ZFAS1;ZEB1-AS1;XIST;VPS9D1-AS1;UCA1;SOX2-OT;SNHG1;SNHG12;SNHG14;SNHG15;SNHG16;SNHG20;SNHG5;SNHG7;NEAT1;MIR4435-2HG;MIAT;MEG3;MALAT1;LINC00668;KCNQ1OT1;GAS5;DLEU1;DANCR;AL162586.1	0.112	4.08e-29	7.85e-27	1.57e-26	0.0592	25/223	224
Non_small_cell_lung_cancer	Disease	LncRNADisease2.0	20	ZFAS1;XIST;UCA1;SOX2-OT;SNHG1;SNHG12;SNHG15;SNHG16;SNHG20;SNHG7;NEAT1;MIR4435-2HG;MIAT;MEG3;MALAT1;KCNQ1OT1;GAS6-AS1;GAS5;FOXD2-AS1;DANCR	0.14	1.69e-25	1.69e-23	6.51e-23	0.0576	20/143	224
Hepatocelluar_carcinoma	Disease	LncRNADisease2.0	23	ZFAS1;ZEB1-AS1;Z93241.1;XIST;UCA1;SOX2-OT;SNHG1;SNHG12;SNHG15;SNHG20;SNHG3;NORAD;NNT-AS1;NEAT1;MIR22HG;MIR100HG;MEG3;MALAT1;LINC00665;KCNQ1OT1;GAS5;FTX;DANCR	0.103	1.76e-25	1.69e-23	6.78e-23	0.0528	23/235	224
Breast_cancer	Disease	LncRNADisease2.0	21	ZFAS1;XIST;UCA1;SOX2-OT;SNHG15;SNHG16;SNHG7;NORAD;NNT-AS1;NEAT1;MIAT;MEG3;MAGI2-AS3;MALAT1;LINC01089;LINC00339;KCNQ1OT1;GAS5;DSCAM-AS1;DLEU1;DANCR	0.114	9.68e-25	7.45e-23	3.73e-22	0.0541	21/185	224
Osteosarcoma	Disease	LncRNADisease2.0	13	ZEB1-AS1;XIST;UCA1;SOX2-OT;SNHG1;SNHG12;NNT-AS1;NEAT1;MIR34AHG;MEG3;MALAT1;GAS5;DANCR	0.206	2.38e-19	1.53e-17	9.16e-17	0.0474	13/63	224
Prostate_cancer	Disease	LncRNADisease2.0	14	ZFAS1;XIST;UCA1;TERC;SNHG1;SNHG5;NEAT1;MIAT;MEG3;MALAT1;LINC00963;KCNQ1OT1;GAS5;DANCR	0.156	6.81e-19	3.75e-17	2.62e-16	0.0467	14/90	224
Ovarian_cancer	Disease	LncRNADisease2.0	13	ZFAS1;XIST;UCA1;SOX2-OT;SNHG16;SNHG20;NNT-AS1;NEAT1;MIR22HG;MIAT;MEG3;MALAT1;GAS5	0.162	6.78e-18	3.26e-16	2.61e-15	0.0447	13/80	224
Bladder_cancer	Disease	LncRNADisease2.0	12	ZFAS1;ZEB1-AS1;XIST;UCA1;SNHG16;SNHG5;NORAD;MEG3;MALAT1;GAS5;FOXD2-AS1;CCDC144NL-AS1	0.174	5.41e-17	2.31e-15	2.08e-14	0.0427	12/69	224
Lung_cancer	Disease	LncRNADisease2.0	11	UCA1;SOX2-OT;SNHG1;SNHG7;MIR4435-2HG;MIR22HG;MIAT;MEG3;MALAT1;KCNQ1OT1;GAS5	0.133	2.59e-14	9.97e-13	9.97e-12	0.0372	11/83	224
Cancer	Disease	LncRNADisease2.0	10	ZFAS1;XIST;UCA1;SOX2-OT;NEAT1;MIAT;MEG3;MALAT1;GAS5;EPB41L4A-AS1	0.154	8.3e-14	2.9e-12	3.2e-11	0.0358	10/65	224
Cervical_cancer	Disease	LncRNADisease2.0	10	UCA1;SNHG12;SNHG16;PAX8-AS1;NNT-AS1;NEAT1;MIR100HG;MEG3;MALAT1;GAS5	0.145	1.56e-13	5e-12	6.01e-11	0.0353	10/69	224
Astrocytoma	Disease	LncRNADisease2.0	44	AC004803.1;AC005261.1;AC006504.5;AC016705.2;AC016717.2;ZEB1-AS1;UCA1;TMEM147-AS1;THUMPD3-AS1;SOX2-OT;SNHG1;SNHG12;SNHG5;SNHG7;SH3BP5-AS1;OIP5-AS1;NUTM2A-AS1;NEAT1;MIR600HG;MIR503HG;MIR22HG;MIR181A1HG;MALAT1;LINC01854;LINC01303;LINC01140;LINC01089;LINC00894;LINC00339;LINC00294;KCNQ1OT1;HELLPAR;GAS5;GABPB1-AS1;FOXD2-AS1;EMX2OS;DNAJC27-AS1;DLEU1;DLEU2;DANCR;CCDC144NL-AS1;C22orf34;AC093010.2;AC090198…	0.196	1.48e-12	4.38e-11	5.7e-10	0.0122	44/3431	224
Esophageal_squamous_cancer	Disease	LncRNADisease2.0	8	XIST;SNHG1;SNHG16;NORAD;MEG3;MALAT1;GAS5;FOXD2-AS1	0.2	2.84e-12	7.81e-11	1.09e-09	0.0312	8/40	224
Renal_cell_carcinoma	Disease	LncRNADisease2.0	7	UCA1;MALAT1;LINC00963;KCNQ1OT1;GAS5;FTX;DANCR	0.149	6.09e-10	1.56e-08	2.34e-07	0.0265	7/47	224
Neuroblastoma	Disease	LncRNADisease2.0	7	SNHG1;SNHG16;MIR100HG;MEG3;MALAT1;GAS5;FGD5-AS1	0.146	7.11e-10	1.71e-08	2.74e-07	0.0264	7/48	224
Melanoma	Disease	LncRNADisease2.0	7	XIST;UCA1;SOX2-OT;SNHG5;MEG3;MALAT1;GAS5	0.14	9.58e-10	2.12e-08	3.69e-07	0.0262	7/50	224
Seizures	Disease	LncRNADisease2.0	5	NEAT1;MIAT;MALAT1;KCNQ1OT1;HELLPAR	0.385	9.91e-10	2.12e-08	3.82e-07	0.0216	2024-05-13	224
Endometrial_cancer	Disease	LncRNADisease2.0	6	UCA1;SNHG12;NEAT1;MEG3;HAND2-AS1;GAS5	0.188	2.47e-09	5e-08	9.51e-07	0.024	6/32	224
Glioblastoma	Disease	LncRNADisease2.0	8	XIST;SNHG7;MIAT;MEG3;MCM3AP-AS1;MALAT1;LINC00963;GAS5	0.0833	4.07e-09	7.83e-08	1.57e-06	0.0256	8/96	224
Nasopharyngeal_carcinoma	Disease	LncRNADisease2.0	6	XIST;NEAT1;MEG3;MALAT1;GAS5;FOXD2-AS1	0.158	7.37e-09	1.35e-07	2.84e-06	0.0234	6/38	224
Prostate	Disease	LncRNADisease2.0	5	TERC;MEG3;MALAT1;LINC00963;GAS5	0.263	8.79e-09	1.54e-07	3.38e-06	0.021	2024-05-19	224
Oral_squamous_cell_carcinoma	Disease	LncRNADisease2.0	5	UCA1;NEAT1;MEG3;MALAT1;LINC00668	0.227	1.97e-08	3.3e-07	7.58e-06	0.0207	2024-05-22	224
Pancreatic_cancer	Disease	LncRNADisease2.0	9	XIST;UCA1;SNHG15;NORAD;NEAT1;MEG3;MALAT1;GAS5;DLEU2	0.0481	5.32e-08	8.53e-07	2.05e-05	0.0224	9/187	224
Esophageal_cancer	Disease	LncRNADisease2.0	5	UCA1;MEG3;MALAT1;KCNQ1OT1;GAS5	0.179	7.22e-08	1.11e-06	2.78e-05	0.0202	2024-05-28	224
Renal_cancer	Disease	LncRNADisease2.0	4	MEG3;MALAT1;KCNQ1OT1;GAS5	0.333	1.01e-07	1.5e-06	3.89e-05	0.0172	2024-04-12	224
Chronic_lymphocytic_leukemia	Disease	LncRNADisease2.0	4	NEAT1;MIAT;DLEU1;DLEU2	0.308	1.46e-07	2.08e-06	5.62e-05	0.0172	2024-04-13	224
Cholangiocarcinoma	Disease	LncRNADisease2.0	4	UCA1;SOX2-OT;NEAT1;MALAT1	0.286	2.04e-07	2.8e-06	7.85e-05	0.0171	2024-04-14	224
Squamous_cell_carcinoma	Disease	LncRNADisease2.0	5	ZEB1-AS1;UCA1;SOX2-OT;NEAT1;MALAT1	0.135	3.12e-07	4.14e-06	0.00012	0.0195	5/37	224
Colon_cancer	Disease	LncRNADisease2.0	5	ZFAS1;XIST;UCA1;MEG3;MALAT1	0.116	6.75e-07	8.66e-06	0.00026	0.0191	5/43	224
Malignant_glioma	Disease	LncRNADisease2.0	6	XIST;NEAT1;MEG3;MALAT1;LINC00963;GAS5	0.0741	7.56e-07	9.35e-06	0.000291	0.0201	6/81	224
Thyroid_cancer	Disease	LncRNADisease2.0	4	UCA1;NEAT1;MALAT1;GAS5	0.211	7.77e-07	9.35e-06	0.000299	0.0167	2024-04-19	224
Liver_cirrhosis	Disease	LncRNADisease2.0	3	MEG3;MALAT1;GAS5	0.5	1.1e-06	1.28e-05	0.000424	0.0132	2024-03-06	224
Ovarian_epithelial_cancer	Disease	LncRNADisease2.0	4	ZFAS1;MEG3;MALAT1;DLEU1	0.19	1.19e-06	1.35e-05	0.000458	0.0166	2024-04-21	224
Lung_adenocarcinoma	Disease	LncRNADisease2.0	6	MIAT;MEG3;MALAT1;KCNQ1OT1;HELLPAR;GAS5	0.0674	1.32e-06	1.45e-05	0.000508	0.0195	6/89	224
Lung_squamous_cell_carcinoma	Disease	LncRNADisease2.0	4	TERC;SOX2-OT;SNHG1;MEG3	0.174	1.75e-06	1.87e-05	0.000674	0.0165	2024-04-23	224
Multiple_myeloma	Disease	LncRNADisease2.0	4	UCA1;MEG3;MALAT1;GAS5	0.167	2.1e-06	2.19e-05	0.000808	0.0164	2024-04-24	224
Liver_cancer	Disease	LncRNADisease2.0	4	UCA1;SNHG1;MEG3;MALAT1	0.16	2.49e-06	2.52e-05	0.000959	0.0163	2024-04-25	224
Bladder_urothelial_cancer	Disease	LncRNADisease2.0	3	MEG3;MALAT1;GAS5	0.333	4.58e-06	4.23e-05	0.00176	0.013	2024-03-09	224
Leukemia	Disease	LncRNADisease2.0	3	NEAT1;GAS5;DLEU2	0.333	4.58e-06	4.23e-05	0.00176	0.013	2024-03-09	224
Lymphoma	Disease	LncRNADisease2.0	3	SNHG5;GAS5;DLEU2	0.333	4.58e-06	4.23e-05	0.00176	0.013	2024-03-09	224
Pancreatic_ductal_adenocarcinoma	Disease	LncRNADisease2.0	4	UCA1;MIR600HG;MALAT1;LINC00339	0.138	4.62e-06	4.23e-05	0.00178	0.0161	2024-04-29	224
Thyroid_cancer,_papillary	Disease	LncRNADisease2.0	5	SNHG12;NEAT1;MEG3;MALAT1;GAS5	0.0735	6.76e-06	6.05e-05	0.0026	0.0174	5/68	224
Rheumatoid_arthritis	Disease	LncRNADisease2.0	3	ZFAS1;UCA1;MALAT1	0.25	1.19e-05	0.000104	0.00458	0.0129	2024-03-12	224
Retinal_degeneration	Disease	LncRNADisease2.0	2	SOX2-OT;MALAT1	1	1.46e-05	0.000117	0.00562	0.00893	2024-02-02	224
TDP-43_protein,_human	Disease	LncRNADisease2.0	2	NEAT1;MALAT1	1	1.46e-05	0.000117	0.00562	0.00893	2024-02-02	224
Vulva_squamous_cell_carcinoma	Disease	LncRNADisease2.0	2	MEG3;MALAT1	1	1.46e-05	0.000117	0.00562	0.00893	2024-02-02	224
Heroin_Dependence	Disease	LncRNADisease2.0	2	MIAT;MEG3	1	1.46e-05	0.000117	0.00562	0.00893	2024-02-02	224
Triple_Negative_Breast_Cancer	Disease	LncRNADisease2.0	3	SNHG12;MALAT1;DANCR	0.176	3.63e-05	0.000285	0.014	0.0126	2024-03-17	224
Alzheimer`s_disease	Disease	LncRNADisease2.0	3	SOX2-OT;SNHG3;MIAT	0.167	4.34e-05	0.000306	0.0167	0.0126	2024-03-18	224
Acute_myeloid_leukemia	Disease	LncRNADisease2.0	3	UCA1;MEG3;MALAT1	0.167	4.34e-05	0.000306	0.0167	0.0126	2024-03-18	224
Mantle_cell_lymphoma	Disease	LncRNADisease2.0	2	MALAT1;GAS5	0.667	4.37e-05	0.000306	0.0168	0.00889	2024-02-03	224
Amyotrophic_lateral_sclerosis	Disease	LncRNADisease2.0	2	NEAT1;MALAT1	0.667	4.37e-05	0.000306	0.0168	0.00889	2024-02-03	224
HIV	Disease	LncRNADisease2.0	2	NEAT1;MALAT1	0.667	4.37e-05	0.000306	0.0168	0.00889	2024-02-03	224
Syndrome	Disease	LncRNADisease2.0	2	SOX2-OT;MEG8	0.667	4.37e-05	0.000306	0.0168	0.00889	2024-02-03	224
Tongue_cancer	Disease	LncRNADisease2.0	3	UCA1;MEG3;MALAT1	0.15	6.03e-05	0.000415	0.0232	0.0124	2024-03-20	224
Choriocarcinoma	Disease	LncRNADisease2.0	2	MIR503HG;MALAT1	0.5	8.73e-05	0.00059	0.0336	0.00885	2024-02-04	224
Gallbladder_cancer_	Disease	LncRNADisease2.0	3	UCA1;MEG3;MALAT1	0.12	0.00012	0.000797	0.0462	0.0122	2024-03-25	224

## Sheet: Subcellular Location
Set	Class	Sub_Class	Count	LncRNA	Simpson	P-value	FDR	Bonferroni	Jaccard	%	Input_number
Cytoplasm	Subcellular_Location	lncRNA	62	LINC00910;AC003092.1;AC005562.1;AC016629.3;ZSCAN16-AS1;ZFAS1;UCA1;TTLL7-IT1;TOB1-AS1;STAG3L5P-PVRIG2P-PILRB;SOX2-OT;SNHG1;SNHG12;SNHG14;SNHG15;SNHG16;SNHG17;SNHG3;SNHG5;SNHG7;SCARNA9;SH3BP5-AS1;RASSF8-AS1;OIP5-AS1;NUTM2A-AS1;NR2F2-AS1;NNT-AS1;MIR600HG;MIR4458HG;MIR22HG;MIR181A1HG;MIAT;MEG8;MEG3;MCM3AP-AS1;MAGI2-AS3;MALAT1;LIPE-AS1;LINC00963;LINC00943;LINC00847;LINC00668;LINC00667;LINC00665;LINC00…	0.277	6.13e-09	1.23e-08	2.45e-08	0.0079	62/7686	224
Nucleus	Subcellular_Location	lncRNA	40	AC003092.1;AC005562.1;ZSCAN16-AS1;ZEB1-AS1;UCA1;TOB1-AS1;THRB-IT1;SOX2-OT;SNHG1;SNHG12;SNHG14;SNHG15;SNHG5;SNHG7;SCARNA9;SH3BP5-AS1;RASSF8-AS1;NUTM2A-AS1;NR2F2-AS1;NNT-AS1;NEAT1;MIR600HG;MIAT;MEG8;MEG3;MCM3AP-AS1;MAGI2-AS3;MALAT1;LIPE-AS1;LINC00943;LINC00667;LINC00665;LINC00662;KCNQ1OT1;HAND2-AS1;GUSBP11;GABPB1-AS1;EMX2OS;ARHGAP5-AS1;AF131215.4	0.179	4.92e-08	6.56e-08	1.97e-07	0.00931	40/4112	224
Exosome	Subcellular_Location	lncRNA	34	LINC00910;ZEB1-AS1;TERC;SOX2-OT;SNHG1;SNHG12;SNHG14;SNHG15;SNHG16;SNHG3;SNHG5;SNHG7;SH3BP5-AS1;NUTM2A-AS1;NR2F2-AS1;NEAT1;MIR4458HG;MIR22HG;MIAT;MEG8;MEG3;MAGI2-AS3;LIPE-AS1;LINC00943;LINC00847;LINC00668;LINC00667;LINC00339;HAND2-AS1;GAS5;EMX2OS;DNAJC27-AS1;DLEU2;C1RL-AS1	0.152	8.84e-13	3.54e-12	3.54e-12	0.0151	34/2059	224
Ribosome	Subcellular_Location	lncRNA	28	ZEB1-AS1;VPS9D1-AS1;TOB1-AS1;TERC;SOX2-OT;SNHG1;SNHG12;SNHG14;SNHG15;SNHG17;OIP5-AS1;NUTM2A-AS1;NNT-AS1;MIR600HG;MIR181A1HG;MIAT;MCM3AP-AS1;LINC00963;LINC00668;LINC00667;LINC00665;LINC00662;GAS5;GABPB1-AS1;FGD5-AS1;DNAJC27-AS1;DANCR;AC099850.1	0.125	2.84e-07	2.84e-07	1.14e-06	0.0106	28/2449	224
Cytosol	Subcellular_Location	RNALocate	19	LINC00910;ZFAS1;TERC;SNHG12;SNHG15;SNHG16;SNHG17;SNHG20;RNF216P1;OIP5-AS1;NEAT1;MIR22HG;MALAT1;LINC00339;FGD5-AS1;EPB41L4A-AS1;DLEU1;DLEU2;DANCR	0.156	3.23e-25	1.62e-24	3.23e-24	0.0581	19/122	224
Ribosome	Subcellular_Location	RNALocate	17	ZFAS1;XIST;VPS9D1-AS1;UCA1;SNHG1;SNHG17;PAX8-AS1;OIP5-AS1;NUTM2B-AS1;MIR4435-2HG;MALAT1;LINC01184;LINC00963;LINC00339;GAS5;GABPB1-AS1;DANCR	0.0929	9.64e-19	3.21e-18	9.64e-18	0.0436	17/183	224
Cytoplasm	Subcellular_Location	RNALocate	16	UCA1;SNHG1;SNHG17;SNHG3;SNHG5;PAX8-AS1;NORAD;MIR4435-2HG;MIR100HG;MEG3;MALAT1;LINC02476;LINC00847;LINC00662;GAS5;DANCR	0.0714	5.36e-14	1.34e-13	5.36e-13	0.0317	16/296	224

## Sheet: Cancer_Hallmark
Set	Class	Sub_Class	Count	LncRNA	Simpson	P-value	FDR	Bonferroni	Jaccard	%	Input_number
proliferation	Cancer_Hallmark	_	18	ZFAS1;ZEB1-AS1;XIST;UCA1;SNHG1;SNHG12;SNHG15;SNHG20;SNHG5;NEAT1;MIR100HG;MEG3;MALAT1;LINC00963;LINC00668;GAS5;FTX;DLEU2	0.0918	1.11e-19	4.13e-19	7.77e-19	0.0448	18/196	224
prognosis	Cancer_Hallmark	_	17	ZFAS1;XIST;UCA1;THUMPD3-AS1;SNHG1;SNHG15;SNHG20;SNHG3;NEAT1;MEG3;MALAT1;LINC00668;GAS6-AS1;GAS5;FTX;FOXD2-AS1;DANCR	0.105	1.18e-19	4.13e-19	8.26e-19	0.0461	17/162	224
invasion	Cancer_Hallmark	_	13	ZFAS1;XIST;UCA1;SNHG15;SNHG20;SNHG5;NEAT1;MIR503HG;MEG3;MALAT1;GAS5;FTX;DANCR	0.112	1.05e-15	2.45e-15	7.35e-15	0.0398	13/116	224
apoptosis	Cancer_Hallmark	_	11	ZFAS1;XIST;UCA1;SNHG1;SNHG12;SNHG15;NEAT1;MEG3;MALAT1;LINC00963;GAS5	0.117	1.07e-13	1.53e-13	7.49e-13	0.0358	11/94	224
migration	Cancer_Hallmark	_	12	XIST;UCA1;SNHG12;SNHG20;NEAT1;MIR503HG;MIR100HG;MEG3;MALAT1;LINC00963;GAS5;FTX	0.0945	1.09e-13	1.53e-13	7.63e-13	0.0354	12/127	224
metastasis	Cancer_Hallmark	_	8	ZFAS1;ZEB1-AS1;XIST;NEAT1;MEG3;MALAT1;LINC00963;GAS5	0.186	5.29e-12	6.17e-12	3.7e-11	0.0309	8/43	224
EMT	Cancer_Hallmark	_	5	ZEB1-AS1;UCA1;NEAT1;MALAT1;GAS5	0.119	5.99e-07	5.99e-07	4.19e-06	0.0192	5/42	224
