# Supplementary material for: Identification of key lncRNAs associated with oxaliplatin resistance in colorectal cancer cells and isolated exosomes: From In-Silico prediction to In-Vitro validation
Source: PLoS One. 2024 Oct 14;19(10):e0311680. doi: 10.1371/journal.pone.0311680 (PMC11472961; doi:10.1371/journal.pone.0311680)
Supplement: S8 Table — (XLSX) [file pone.0311680.s008.xlsx]

## Sheet: Sheet 1
ID	Description	GeneRatio	BgRatio	pvalue	p.adjust	qvalue	geneID	Count
hsa04010	MAPK signaling pathway	4/7	294/8223	5.14625e-05	0.00331933	0.00230227	FGF9/JUN/BDNF/PRKACB	4
hsa04151	PI3K-Akt signaling pathway	4/7	354/8223	0.000106609	0.0045842	0.00317958	SPP1/FGF9/BDNF/ITGB4	4
hsa05030	Cocaine addiction	3/7	49/8223	6.84489e-06	0.000882991	0.000612437	JUN/BDNF/PRKACB	3
hsa04510	Focal adhesion	3/7	203/8223	0.000482216	0.013822	0.00958686	SPP1/JUN/ITGB4	3
hsa05207	Chemical carcinogenesis - receptor activation	3/7	212/8223	0.000547756	0.013822	0.00958686	FGF9/JUN/PRKACB	3
hsa04024	cAMP signaling pathway	3/7	225/8223	0.000652216	0.013822	0.00958686	JUN/BDNF/PRKACB	3
hsa04014	Ras signaling pathway	3/7	236/8223	0.000750031	0.013822	0.00958686	FGF9/BDNF/PRKACB	3
hsa05165	Human papillomavirus infection	3/7	331/8223	0.0020047	0.0244212	0.0169384	SPP1/ITGB4/PRKACB	3
hsa05321	Inflammatory bowel disease	2/7	65/8223	0.00125949	0.0203093	0.0140864	JUN/IL18	2
hsa05031	Amphetamine addiction	2/7	69/8223	0.00141825	0.0203283	0.0140996	JUN/PRKACB	2
hsa04512	ECM-receptor interaction	2/7	88/8223	0.00229636	0.0244212	0.0169384	SPP1/ITGB4	2
hsa04912	GnRH signaling pathway	2/7	93/8223	0.0025611	0.0244212	0.0169384	JUN/PRKACB	2
hsa05323	Rheumatoid arthritis	2/7	93/8223	0.0025611	0.0244212	0.0169384	JUN/IL18	2
hsa05414	Dilated cardiomyopathy	2/7	96/8223	0.00272659	0.0244212	0.0169384	ITGB4/PRKACB	2
hsa01522	Endocrine resistance	2/7	98/8223	0.00283968	0.0244212	0.0169384	JUN/PRKACB	2
hsa04620	Toll-like receptor signaling pathway	2/7	104/8223	0.00319213	0.0257366	0.0178507	SPP1/JUN	2
hsa04722	Neurotrophin signaling pathway	2/7	119/8223	0.00415897	0.0315592	0.0218893	JUN/BDNF	2
hsa04926	Relaxin signaling pathway	2/7	129/8223	0.00487064	0.0346163	0.0240097	JUN/PRKACB	2
hsa05135	Yersinia infection	2/7	137/8223	0.0054781	0.0346163	0.0240097	JUN/IL18	2
hsa04915	Estrogen signaling pathway	2/7	138/8223	0.00555639	0.0346163	0.0240097	JUN/PRKACB	2
hsa04371	Apelin signaling pathway	2/7	139/8223	0.00563521	0.0346163	0.0240097	SPP1/PRKACB	2
hsa05224	Breast cancer	2/7	147/8223	0.00628448	0.0368499	0.0255589	FGF9/JUN	2
hsa04921	Oxytocin signaling pathway	2/7	154/8223	0.00687973	0.0385863	0.0267632	JUN/PRKACB	2
hsa04530	Tight junction	2/7	169/8223	0.00823942	0.043004	0.0298273	JUN/PRKACB	2
hsa04310	Wnt signaling pathway	2/7	170/8223	0.0083341	0.043004	0.0298273	JUN/PRKACB	2
hsa04621	NOD-like receptor signaling pathway	2/7	186/8223	0.00991677	0.0478728	0.0332043	JUN/IL18	2
hsa05034	Alcoholism	2/7	187/8223	0.0100199	0.0478728	0.0332043	BDNF/PRKACB	2
hsa05130	Pathogenic Escherichia coli infection	2/7	197/8223	0.0110779	0.0510373	0.0353992	JUN/IL18	2
hsa05203	Viral carcinogenesis	2/7	204/8223	0.0118472	0.0526998	0.0365523	JUN/PRKACB	2
hsa05417	Lipid and atherosclerosis	2/7	215/8223	0.0131036	0.0563454	0.0390809	JUN/IL18	2
hsa05166	Human T-cell leukemia virus 1 infection	2/7	222/8223	0.0139328	0.0579786	0.0402136	JUN/PRKACB	2
hsa04810	Regulation of actin cytoskeleton	2/7	229/8223	0.014785	0.059602	0.0413396	FGF9/ITGB4	2
hsa04020	Calcium signaling pathway	2/7	240/8223	0.0161698	0.0632092	0.0438416	FGF9/PRKACB	2
hsa05131	Shigellosis	2/7	247/8223	0.0170798	0.0639246	0.0443377	JUN/IL18	2
hsa05132	Salmonella infection	2/7	249/8223	0.0173439	0.0639246	0.0443377	JUN/IL18	2
hsa05143	African trypanosomiasis	1/7	37/8223	0.0310862	0.111392	0.0772611	IL18	1
hsa04962	Vasopressin-regulated water reabsorption	1/7	44/8223	0.0368732	0.127909	0.0887172	PRKACB	1
hsa05110	Vibrio cholerae infection	1/7	50/8223	0.0418099	0.127909	0.0887172	PRKACB	1
hsa05144	Malaria	1/7	50/8223	0.0418099	0.127909	0.0887172	IL18	1
hsa04913	Ovarian steroidogenesis	1/7	51/8223	0.0426306	0.127909	0.0887172	PRKACB	1
hsa04961	Endocrine and other factor-regulated calcium reabsorption	1/7	53/8223	0.0442701	0.127909	0.0887172	PRKACB	1
hsa04340	Hedgehog signaling pathway	1/7	56/8223	0.0467249	0.127909	0.0887172	PRKACB	1
hsa05134	Legionellosis	1/7	57/8223	0.047542	0.127909	0.0887172	IL18	1
hsa04923	Regulation of lipolysis in adipocytes	1/7	58/8223	0.0483584	0.127909	0.0887172	PRKACB	1
hsa04213	Longevity regulating pathway - multiple species	1/7	62/8223	0.0516183	0.127909	0.0887172	PRKACB	1
hsa04929	GnRH secretion	1/7	64/8223	0.0532446	0.127909	0.0887172	SPP1	1
hsa04927	Cortisol synthesis and secretion	1/7	65/8223	0.0540569	0.127909	0.0887172	PRKACB	1
hsa04720	Long-term potentiation	1/7	67/8223	0.0556796	0.127909	0.0887172	PRKACB	1
hsa04924	Renin secretion	1/7	69/8223	0.0573	0.127909	0.0887172	PRKACB	1
hsa05211	Renal cell carcinoma	1/7	69/8223	0.0573	0.127909	0.0887172	JUN	1
hsa05120	Epithelial cell signaling in Helicobacter pylori infection	1/7	70/8223	0.0581092	0.127909	0.0887172	JUN	1
hsa04137	Mitophagy - animal	1/7	72/8223	0.059726	0.127909	0.0887172	JUN	1
hsa05218	Melanoma	1/7	72/8223	0.059726	0.127909	0.0887172	FGF9	1
hsa04623	Cytosolic DNA-sensing pathway	1/7	75/8223	0.0621467	0.127909	0.0887172	IL18	1
hsa04918	Thyroid hormone synthesis	1/7	75/8223	0.0621467	0.127909	0.0887172	PRKACB	1
hsa04971	Gastric acid secretion	1/7	76/8223	0.0629524	0.127909	0.0887172	PRKACB	1
hsa05133	Pertussis	1/7	76/8223	0.0629524	0.127909	0.0887172	JUN	1
hsa05140	Leishmaniasis	1/7	77/8223	0.0637576	0.127909	0.0887172	JUN	1
hsa05412	Arrhythmogenic right ventricular cardiomyopathy	1/7	77/8223	0.0637576	0.127909	0.0887172	ITGB4	1
hsa04662	B cell receptor signaling pathway	1/7	84/8223	0.0693768	0.127909	0.0887172	JUN	1
hsa04012	ErbB signaling pathway	1/7	85/8223	0.0701772	0.127909	0.0887172	JUN	1
hsa04742	Taste transduction	1/7	86/8223	0.070977	0.127909	0.0887172	PRKACB	1
hsa04911	Insulin secretion	1/7	86/8223	0.070977	0.127909	0.0887172	PRKACB	1
hsa05210	Colorectal cancer	1/7	86/8223	0.070977	0.127909	0.0887172	JUN	1
hsa04540	Gap junction	1/7	88/8223	0.0725749	0.127909	0.0887172	PRKACB	1
hsa04211	Longevity regulating pathway	1/7	89/8223	0.0733729	0.127909	0.0887172	PRKACB	1
hsa04727	GABAergic synapse	1/7	89/8223	0.0733729	0.127909	0.0887172	PRKACB	1
hsa04976	Bile secretion	1/7	89/8223	0.0733729	0.127909	0.0887172	PRKACB	1
hsa05235	PD-L1 expression and PD-1 checkpoint pathway in cancer	1/7	89/8223	0.0733729	0.127909	0.0887172	JUN	1
hsa05410	Hypertrophic cardiomyopathy	1/7	90/8223	0.0741703	0.127909	0.0887172	ITGB4	1
hsa05032	Morphine addiction	1/7	91/8223	0.0749672	0.127909	0.0887172	PRKACB	1
hsa04658	Th1 and Th2 cell differentiation	1/7	92/8223	0.0757634	0.127909	0.0887172	JUN	1
hsa04970	Salivary secretion	1/7	92/8223	0.0757634	0.127909	0.0887172	PRKACB	1
hsa04657	IL-17 signaling pathway	1/7	94/8223	0.0773542	0.127909	0.0887172	JUN	1
hsa04713	Circadian entrainment	1/7	97/8223	0.079736	0.127909	0.0887172	PRKACB	1
hsa04750	Inflammatory mediator regulation of TRP channels	1/7	98/8223	0.0805287	0.127909	0.0887172	PRKACB	1
hsa04925	Aldosterone synthesis and secretion	1/7	98/8223	0.0805287	0.127909	0.0887172	PRKACB	1
hsa05231	Choline metabolism in cancer	1/7	98/8223	0.0805287	0.127909	0.0887172	JUN	1
hsa04061	Viral protein interaction with cytokine and cytokine receptor	1/7	100/8223	0.0821124	0.127909	0.0887172	IL18	1
hsa04933	AGE-RAGE signaling pathway in diabetic complications	1/7	100/8223	0.0821124	0.127909	0.0887172	JUN	1
hsa04916	Melanogenesis	1/7	101/8223	0.0829034	0.127909	0.0887172	PRKACB	1
hsa04914	Progesterone-mediated oocyte maturation	1/7	102/8223	0.0836938	0.127909	0.0887172	PRKACB	1
hsa05142	Chagas disease	1/7	102/8223	0.0836938	0.127909	0.0887172	JUN	1
hsa05146	Amoebiasis	1/7	102/8223	0.0836938	0.127909	0.0887172	PRKACB	1
hsa04625	C-type lectin receptor signaling pathway	1/7	104/8223	0.0852729	0.127909	0.0887172	JUN	1
hsa04660	T cell receptor signaling pathway	1/7	104/8223	0.0852729	0.127909	0.0887172	JUN	1
hsa04928	Parathyroid hormone synthesis, secretion and action	1/7	106/8223	0.0868496	0.128165	0.0888946	PRKACB	1
hsa04922	Glucagon signaling pathway	1/7	107/8223	0.0876371	0.128165	0.0888946	PRKACB	1
hsa04659	Th17 cell differentiation	1/7	108/8223	0.088424	0.128165	0.0888946	JUN	1
hsa04725	Cholinergic synapse	1/7	113/8223	0.0923498	0.130271	0.0903551	PRKACB	1
hsa04668	TNF signaling pathway	1/7	114/8223	0.0931333	0.130271	0.0903551	JUN	1
hsa04724	Glutamatergic synapse	1/7	114/8223	0.0931333	0.130271	0.0903551	PRKACB	1
hsa04726	Serotonergic synapse	1/7	115/8223	0.0939161	0.130271	0.0903551	PRKACB	1
hsa04935	Growth hormone synthesis, secretion and action	1/7	120/8223	0.0978216	0.13389	0.0928652	PRKACB	1
hsa04919	Thyroid hormone signaling pathway	1/7	121/8223	0.098601	0.13389	0.0928652	PRKACB	1
hsa04611	Platelet activation	1/7	124/8223	0.100936	0.135632	0.0940738	PRKACB	1
hsa04380	Osteoclast differentiation	1/7	128/8223	0.10404	0.138363	0.0959679	JUN	1
hsa04114	Oocyte meiosis	1/7	131/8223	0.106363	0.139582	0.0968134	PRKACB	1
hsa04728	Dopaminergic synapse	1/7	132/8223	0.107136	0.139582	0.0968134	PRKACB	1
hsa04270	Vascular smooth muscle contraction	1/7	134/8223	0.10868	0.139582	0.0968134	PRKACB	1
hsa04210	Apoptosis	1/7	136/8223	0.110223	0.139582	0.0968134	JUN	1
hsa04910	Insulin signaling pathway	1/7	137/8223	0.110993	0.139582	0.0968134	PRKACB	1
hsa05162	Measles	1/7	139/8223	0.112531	0.139582	0.0968134	JUN	1
hsa05418	Fluid shear stress and atherosclerosis	1/7	139/8223	0.112531	0.139582	0.0968134	JUN	1
hsa04140	Autophagy - animal	1/7	141/8223	0.114068	0.14014	0.0972006	PRKACB	1
hsa04723	Retrograde endocannabinoid signaling	1/7	148/8223	0.119427	0.144902	0.100504	PRKACB	1
hsa05226	Gastric cancer	1/7	149/8223	0.12019	0.144902	0.100504	FGF9	1
hsa04261	Adrenergic signaling in cardiomyocytes	1/7	154/8223	0.123999	0.146308	0.101478	PRKACB	1
hsa04932	Non-alcoholic fatty liver disease	1/7	155/8223	0.124759	0.146308	0.101478	JUN	1
hsa04934	Cushing syndrome	1/7	155/8223	0.124759	0.146308	0.101478	PRKACB	1
hsa05161	Hepatitis B	1/7	162/8223	0.130062	0.151154	0.104839	JUN	1
hsa05164	Influenza A	1/7	171/8223	0.136841	0.157612	0.109319	IL18	1
hsa05152	Tuberculosis	1/7	180/8223	0.143574	0.163904	0.113683	IL18	1
hsa04062	Chemokine signaling pathway	1/7	192/8223	0.152482	0.172546	0.119677	PRKACB	1
hsa05167	Kaposi sarcoma-associated herpesvirus infection	1/7	194/8223	0.153959	0.172702	0.119785	JUN	1
hsa05169	Epstein-Barr virus infection	1/7	202/8223	0.159845	0.177758	0.123292	JUN	1
hsa05205	Proteoglycans in cancer	1/7	205/8223	0.162043	0.178662	0.123919	PRKACB	1
hsa04015	Rap1 signaling pathway	1/7	210/8223	0.165695	0.181141	0.125638	FGF9	1
hsa05170	Human immunodeficiency virus 1 infection	1/7	212/8223	0.167152	0.181198	0.125678	JUN	1
hsa05208	Chemical carcinogenesis - reactive oxygen species	1/7	223/8223	0.175127	0.188244	0.130565	JUN	1
hsa05163	Human cytomegalovirus infection	1/7	225/8223	0.17657	0.188244	0.130565	PRKACB	1
hsa04714	Thermogenesis	1/7	232/8223	0.181604	0.190462	0.132104	PRKACB	1
hsa05171	Coronavirus disease - COVID-19	1/7	232/8223	0.181604	0.190462	0.132104	JUN	1
hsa05012	Parkinson disease	1/7	266/8223	0.205678	0.213972	0.14841	PRKACB	1
hsa05020	Prion disease	1/7	273/8223	0.210559	0.217297	0.150716	PRKACB	1
hsa04060	Cytokine-cytokine receptor interaction	1/7	295/8223	0.22573	0.231105	0.160293	IL18	1
hsa05016	Huntington disease	1/7	306/8223	0.233222	0.236895	0.164309	BDNF	1
hsa04740	Olfactory transduction	1/7	439/8223	0.319003	0.321495	0.222987	PRKACB	1
hsa05022	Pathways of neurodegeneration - multiple diseases	1/7	476/8223	0.34135	0.34135	0.236758	BDNF	1
